# Supplementary material for: Measuring disease similarity and predicting disease-related ncRNAs by a novel method
Source: BMC Med Genomics. 2017 Dec 28;10(Suppl 5):71. doi: 10.1186/s12920-017-0315-9 (PMC5751624; doi:10.1186/s12920-017-0315-9)
Supplement: Supplementary file 1 — Disease-gene associations. (TXT 2080 kb) [file 12920_2017_315_MOESM1_ESM.txt]

DOID	Entrez_Gene_ID
DOID:10652	2
DOID:219	2
DOID:235	2
DOID:893	2
DOID:5082	2
DOID:850	2
DOID:3683	2
DOID:1184	2
DOID:10754	144568
DOID:8584	53947
DOID:10283	8086
DOID:3390	79719
DOID:9274	10157
DOID:12849	18
DOID:8534	18
DOID:11832	18
DOID:1936	19
DOID:2348	19
DOID:5672	19
DOID:9256	19
DOID:13810	19
DOID:784	19
DOID:574	19
DOID:1388	19
DOID:5672	10349
DOID:9256	10349
DOID:5672	26154
DOID:9256	26154
DOID:1699	26154
DOID:5672	154664
DOID:9256	154664
DOID:5672	21
DOID:9256	21
DOID:9296	24
DOID:5672	24
DOID:9256	24
DOID:10871	24
DOID:10584	24
DOID:5672	23461
DOID:9256	23461
DOID:5672	23460
DOID:9256	23460
DOID:3042	23460
DOID:10652	10347
DOID:5672	10351
DOID:9256	10351
DOID:5672	10350
DOID:9256	10350
DOID:3948	5243
DOID:7148	5243
DOID:1612	5243
DOID:305	5243
DOID:4015	5243
DOID:3908	5243
DOID:5520	5243
DOID:5672	5243
DOID:9256	5243
DOID:1826	5243
DOID:5041	5243
DOID:1682	5243
DOID:2531	5243
DOID:263	5243
DOID:1849	5243
DOID:9505	5243
DOID:150	5243
DOID:162	5243
DOID:863	5243
DOID:769	5243
DOID:3602	5243
DOID:1227	5243
DOID:14330	5243
DOID:574	5243
DOID:5672	23456
DOID:9256	23456
DOID:2236	8647
DOID:13580	8647
DOID:1852	8647
DOID:5672	8647
DOID:9256	8647
DOID:9446	5244
DOID:14268	5244
DOID:5672	5244
DOID:9256	5244
DOID:1949	5244
DOID:13603	5244
DOID:5082	5244
DOID:12236	5244
DOID:5672	340273
DOID:9256	340273
DOID:1909	340273
DOID:5672	10058
DOID:9256	10058
DOID:11612	10058
DOID:8955	22
DOID:1612	4363
DOID:5520	4363
DOID:5672	4363
DOID:9256	4363
DOID:114	4363
DOID:10763	4363
DOID:574	4363
DOID:4961	94160
DOID:5672	150000
DOID:9256	150000
DOID:987	1244
DOID:7148	1244
DOID:5520	1244
DOID:13580	1244
DOID:5672	1244
DOID:9256	1244
DOID:3748	1244
DOID:114	1244
DOID:2741	1244
DOID:12308	1244
DOID:12236	1244
DOID:863	1244
DOID:11832	1244
DOID:1824	1244
DOID:7148	8714
DOID:13580	8714
DOID:5672	8714
DOID:9256	8714
DOID:7148	10257
DOID:5672	10257
DOID:9256	10257
DOID:289	10257
DOID:10283	10257
DOID:302	10257
DOID:303	10257
DOID:7148	10057
DOID:5672	10057
DOID:9256	10057
DOID:5672	368
DOID:9256	368
DOID:2738	368
DOID:5672	6833
DOID:9256	6833
DOID:9744	6833
DOID:9352	6833
DOID:1380	10060
DOID:2871	10060
DOID:289	10060
DOID:10588	215
DOID:5672	225
DOID:9256	225
DOID:5672	5825
DOID:9256	5825
DOID:905	5825
DOID:5672	5826
DOID:9256	5826
DOID:655	5826
DOID:5672	6059
DOID:9256	6059
DOID:1205	23
DOID:552	23
DOID:5672	9619
DOID:9256	9619
DOID:784	9619
DOID:3172	9429
DOID:5403	9429
DOID:6204	9429
DOID:657	9429
DOID:7148	9429
DOID:1612	9429
DOID:5520	9429
DOID:5672	9429
DOID:9256	9429
DOID:12236	9429
DOID:863	9429
DOID:1936	64240
DOID:2348	64240
DOID:3393	64240
DOID:3146	64240
DOID:10283	64240
DOID:3345	64240
DOID:3393	64241
DOID:289	25890
DOID:299	25
DOID:4903	25
DOID:4929	25
DOID:5675	25
DOID:1612	25
DOID:5041	25
DOID:8552	25
DOID:3571	25
DOID:302	3983
DOID:303	3983
DOID:3393	28
DOID:1724	28
DOID:4001	28
DOID:1793	28
DOID:10283	28
DOID:0050902	29
DOID:3861	29
DOID:3864	29
DOID:3868	29
DOID:3869	29
DOID:10283	29
DOID:12930	137735
DOID:10534	29777
DOID:11394	10449
DOID:6000	31
DOID:9970	32
DOID:10534	27034
DOID:8677	34
DOID:9970	34
DOID:12849	36
DOID:7148	176
DOID:11727	176
DOID:84	176
DOID:10316	176
DOID:12522	176
DOID:784	38
DOID:11832	38
DOID:1059	84320
DOID:299	1636
DOID:4903	1636
DOID:4929	1636
DOID:5675	1636
DOID:10652	1636
DOID:0060224	1636
DOID:10322	1636
DOID:2316	1636
DOID:1287	1636
DOID:3393	1636
DOID:4247	1636
DOID:1926	1636
DOID:2986	1636
DOID:2746	1636
DOID:6000	1636
DOID:10763	1636
DOID:6432	1636
DOID:12336	1636
DOID:557	1636
DOID:784	1636
DOID:850	1636
DOID:3683	1636
DOID:5844	1636
DOID:10533	1636
DOID:10591	1636
DOID:10283	1636
DOID:1742	1636
DOID:1074	1636
DOID:2945	1636
DOID:10534	1636
DOID:6713	1636
DOID:7693	59272
DOID:12932	59272
DOID:10763	59272
DOID:1909	55331
DOID:10652	43
DOID:9120	43
DOID:1612	43
DOID:4450	43
DOID:4464	43
DOID:4465	43
DOID:4467	43
DOID:4471	43
DOID:4473	43
DOID:8927	43
DOID:480	43
DOID:9854	43
DOID:9884	43
DOID:863	43
DOID:10283	43
DOID:11832	43
DOID:12365	2532
DOID:7148	57007
DOID:305	57007
DOID:4015	57007
DOID:5672	57007
DOID:9256	57007
DOID:557	57007
DOID:6000	47
DOID:9970	47
DOID:11394	50
DOID:3571	641371
DOID:3393	10965
DOID:0050797	51
DOID:1040	55289
DOID:12466	54
DOID:9970	54
DOID:10283	84519
DOID:305	2180
DOID:4015	2180
DOID:9970	2180
DOID:1595	2182
DOID:2848	2182
DOID:4964	2182
DOID:10283	2182
DOID:3683	116285
DOID:10283	6296
DOID:0080102	58
DOID:14004	59
DOID:1612	59
DOID:219	59
DOID:235	59
DOID:289	59
DOID:1312	59
DOID:2237	59
DOID:326	59
DOID:557	59
DOID:5082	59
DOID:409	59
DOID:5844	59
DOID:418	59
DOID:305	60
DOID:4015	60
DOID:12270	60
DOID:1934	60
DOID:543	60
DOID:5041	60
DOID:10003	60
DOID:3683	60
DOID:3393	60
DOID:12930	70
DOID:9835	70
DOID:10534	70
DOID:305	71
DOID:4015	71
DOID:12270	71
DOID:11476	71
DOID:219	72
DOID:235	72
DOID:3310	284382
DOID:305	81
DOID:4015	81
DOID:1312	81
DOID:3069	90
DOID:3078	90
DOID:4851	90
DOID:5077	90
DOID:6726	90
DOID:6811	90
DOID:7005	90
DOID:7007	90
DOID:7008	90
DOID:1612	90
DOID:3070	90
DOID:5076	90
DOID:13374	90
DOID:668	90
DOID:758	93
DOID:1270	94
DOID:4450	95
DOID:4464	95
DOID:4465	95
DOID:4467	95
DOID:4471	95
DOID:4473	95
DOID:12849	100
DOID:3683	100
DOID:319	100
DOID:1612	102
DOID:0060180	6868
DOID:0050572	8754
DOID:10283	8754
DOID:1612	9510
DOID:3908	9510
DOID:0050475	81794
DOID:8924	11093
DOID:10772	11093
DOID:3571	170691
DOID:1909	80070
DOID:3393	11173
DOID:11612	11173
DOID:9352	56999
DOID:4079	9719
DOID:655	9719
DOID:12721	9719
DOID:2256	9719
DOID:0060257	103
DOID:11612	104
DOID:302	105
DOID:303	105
DOID:0050730	56997
DOID:5409	107
DOID:2841	108
DOID:11713	109
DOID:305	111
DOID:4015	111
DOID:0050700	111
DOID:9352	111
DOID:10763	111
DOID:11476	111
DOID:9119	113
DOID:11713	114
DOID:3324	114
DOID:0050700	116
DOID:3748	116
DOID:2841	117
DOID:10763	118
DOID:10825	118
DOID:2316	120
DOID:3602	120
DOID:11612	347088
DOID:850	976
DOID:0060250	57211
DOID:1094	23284
DOID:1574	125
DOID:3526	125
DOID:5672	125
DOID:9256	125
DOID:5041	125
DOID:3748	125
DOID:2596	125
DOID:2598	125
DOID:9970	125
DOID:0050741	125
DOID:0060119	125
DOID:1574	126
DOID:14330	126
DOID:5041	131
DOID:2596	131
DOID:2598	131
DOID:0050741	131
DOID:0060119	131
DOID:10283	55256
DOID:7148	9370
DOID:1936	9370
DOID:2348	9370
DOID:4247	9370
DOID:11714	9370
DOID:9351	9370
DOID:9352	9370
DOID:6000	9370
DOID:9976	9370
DOID:10763	9370
DOID:784	9370
DOID:14221	9370
DOID:3393	9370
DOID:9970	9370
DOID:784	51094
DOID:1059	132
DOID:12849	133
DOID:2921	133
DOID:10808	133
DOID:3393	79924
DOID:178	79924
DOID:12849	23394
DOID:3525	134
DOID:326	134
DOID:224	134
DOID:5844	134
DOID:2030	135
DOID:7148	135
DOID:0050700	135
DOID:594	135
DOID:1742	135
DOID:11832	135
DOID:326	140
DOID:5844	140
DOID:5082	148
DOID:557	147
DOID:3602	147
DOID:11832	147
DOID:1826	150
DOID:114	150
DOID:10763	150
DOID:594	150
DOID:1059	151
DOID:850	151
DOID:6000	152
DOID:12930	153
DOID:1287	153
DOID:9351	153
DOID:12932	153
DOID:6000	153
DOID:10763	153
DOID:3393	153
DOID:9970	153
DOID:10534	153
DOID:2841	154
DOID:12849	154
DOID:0050700	154
DOID:12930	154
DOID:1168	154
DOID:850	154
DOID:3393	154
DOID:863	154
DOID:9970	154
DOID:10283	154
DOID:10534	154
DOID:6000	155
DOID:1168	155
DOID:9970	155
DOID:12849	158
DOID:3393	84830
DOID:3393	166
DOID:14261	2334
DOID:7148	3899
DOID:302	3899
DOID:303	3899
DOID:1682	27125
DOID:850	27125
DOID:9970	27125
DOID:0060162	10939
DOID:891	10939
DOID:1441	10939
DOID:1612	174
DOID:409	174
DOID:10534	174
DOID:0050461	175
DOID:12849	116987
DOID:302	84871
DOID:303	84871
DOID:7148	177
DOID:1936	177
DOID:2348	177
DOID:11713	177
DOID:4195	177
DOID:12217	177
DOID:2926	55109
DOID:2748	178
DOID:809	27161
DOID:9975	27161
DOID:8593	27161
DOID:8692	27161
DOID:1289	56894
DOID:1612	10551
DOID:10283	10551
DOID:9119	375790
DOID:9970	181
DOID:2355	183
DOID:2983	183
DOID:3627	183
DOID:7693	183
DOID:1936	183
DOID:2348	183
DOID:0050700	183
DOID:12935	183
DOID:1287	183
DOID:3407	183
DOID:8947	183
DOID:12932	183
DOID:2921	183
DOID:2986	183
DOID:1312	183
DOID:114	183
DOID:6000	183
DOID:3827	183
DOID:10763	183
DOID:10825	183
DOID:10824	183
DOID:1073	183
DOID:557	183
DOID:5082	183
DOID:5844	183
DOID:3393	183
DOID:2527	183
DOID:10591	183
DOID:576	183
DOID:1074	183
DOID:13025	183
DOID:11832	183
DOID:7693	185
DOID:3587	185
DOID:8947	185
DOID:13832	185
DOID:6000	185
DOID:10763	185
DOID:10825	185
DOID:557	185
DOID:1785	185
DOID:3829	185
DOID:4916	185
DOID:576	185
DOID:3457	186
DOID:10763	186
DOID:10534	186
DOID:655	64902
DOID:9252	191
DOID:893	191
DOID:10283	23382
DOID:12849	54806
DOID:2786	54806
DOID:1059	54806
DOID:8466	54806
DOID:4450	79026
DOID:4464	79026
DOID:4465	79026
DOID:4467	79026
DOID:4471	79026
DOID:4473	79026
DOID:3910	196
DOID:7148	196
DOID:1936	196
DOID:2348	196
DOID:1612	196
DOID:13364	196
DOID:2773	196
DOID:1682	196
DOID:10763	196
DOID:12336	196
DOID:409	196
DOID:3571	196
DOID:0014667	196
DOID:162	196
DOID:9649	196
DOID:9970	196
DOID:1793	196
DOID:4378	196
DOID:552	196
DOID:10283	196
DOID:10325	196
DOID:2529	196
DOID:10534	196
DOID:0050742	196
DOID:11819	196
DOID:11885	196
DOID:11355	196
DOID:178	196
DOID:182	197
DOID:6620	57379
DOID:1037	57379
DOID:12217	199
DOID:14330	199
DOID:0060286	9131
DOID:9744	9131
DOID:12858	9131
DOID:5327	9131
DOID:7004	9049
DOID:3172	9049
DOID:5403	9049
DOID:6204	9049
DOID:657	9049
DOID:6255	9049
DOID:5394	9049
DOID:10584	23746
DOID:1508	326
DOID:14040	326
DOID:3165	326
DOID:4159	326
DOID:3748	84962
DOID:3393	203
DOID:0060020	204
DOID:5812	204
DOID:627	204
DOID:9970	8165
DOID:1612	9590
DOID:4450	11214
DOID:4464	11214
DOID:4465	11214
DOID:4467	11214
DOID:4471	11214
DOID:4473	11214
DOID:5041	11214
DOID:9923	9495
DOID:302	9465
DOID:303	9465
DOID:37	10142
DOID:8677	10327
DOID:1380	231
DOID:2871	231
DOID:289	231
DOID:11394	231
DOID:5672	57016
DOID:9256	57016
DOID:2773	57016
DOID:1380	57016
DOID:2871	57016
DOID:1909	57016
DOID:162	57016
DOID:3908	1645
DOID:1923	1645
DOID:3763	1645
DOID:3765	1645
DOID:1380	1645
DOID:2871	1645
DOID:289	1645
DOID:11612	1645
DOID:2773	1646
DOID:1923	1646
DOID:3763	1646
DOID:3765	1646
DOID:289	1646
DOID:11612	1646
DOID:1923	8644
DOID:3763	8644
DOID:3765	8644
DOID:1380	8644
DOID:2871	8644
DOID:289	8644
DOID:9970	8644
DOID:11612	8644
DOID:10283	8644
DOID:10534	8644
DOID:3312	1109
DOID:2352	6718
DOID:0050424	207
DOID:1612	207
DOID:5683	207
DOID:0050865	207
DOID:1749	207
DOID:0050700	207
DOID:5672	207
DOID:9256	207
DOID:1826	207
DOID:0060318	207
DOID:3683	207
DOID:1849	207
DOID:9505	207
DOID:1138	207
DOID:3565	207
DOID:3772	207
DOID:4141	207
DOID:4210	207
DOID:4587	207
DOID:4588	207
DOID:4594	207
DOID:6114	207
DOID:6548	207
DOID:6869	207
DOID:7210	207
DOID:7211	207
DOID:7212	207
DOID:7213	207
DOID:8057	207
DOID:767	207
DOID:9970	207
DOID:2394	207
DOID:10283	207
DOID:1742	207
DOID:3165	207
DOID:4159	207
DOID:1612	208
DOID:9352	208
DOID:0050440	208
DOID:4450	210
DOID:4464	210
DOID:4465	210
DOID:4467	210
DOID:4471	210
DOID:4473	210
DOID:74	210
DOID:10763	210
DOID:557	210
DOID:5082	210
DOID:409	210
DOID:1138	210
DOID:3565	210
DOID:3772	210
DOID:4141	210
DOID:4210	210
DOID:4587	210
DOID:4588	210
DOID:4594	210
DOID:6114	210
DOID:6548	210
DOID:6869	210
DOID:7210	210
DOID:7211	210
DOID:7212	210
DOID:7213	210
DOID:8057	210
DOID:3133	210
DOID:10283	210
DOID:11394	210
DOID:11832	210
DOID:13268	211
DOID:8955	212
DOID:13270	212
DOID:3910	213
DOID:1558	213
DOID:2983	213
DOID:936	213
DOID:2316	213
DOID:1287	213
DOID:1595	213
DOID:2848	213
DOID:4964	213
DOID:11713	213
DOID:1496	213
DOID:1826	213
DOID:2921	213
DOID:2920	213
DOID:10976	213
DOID:114	213
DOID:6000	213
DOID:12554	213
DOID:526	213
DOID:1205	213
DOID:10763	213
DOID:557	213
DOID:784	213
DOID:5082	213
DOID:12157	213
DOID:423	213
DOID:10952	213
DOID:1063	213
DOID:2527	213
DOID:1184	213
DOID:4989	213
DOID:576	213
DOID:11394	213
DOID:0050426	213
DOID:10534	213
DOID:6713	213
DOID:1588	213
DOID:13141	213
DOID:305	214
DOID:4015	214
DOID:13189	126133
DOID:1920	126133
DOID:4450	216
DOID:4464	216
DOID:4465	216
DOID:4467	216
DOID:4471	216
DOID:4473	216
DOID:11949	216
DOID:0060326	8854
DOID:10283	8854
DOID:10534	220
DOID:219	219
DOID:235	219
DOID:9970	10840
DOID:1574	217
DOID:2841	217
DOID:5672	217
DOID:9256	217
DOID:4404	217
DOID:8677	217
DOID:5041	217
DOID:3748	217
DOID:12336	217
DOID:178	217
DOID:14501	224
DOID:0050835	7915
DOID:0050841	7915
DOID:543	7915
DOID:1059	7915
DOID:9252	4329
DOID:3393	4329
DOID:9970	4329
DOID:0080001	501
DOID:12270	501
DOID:10534	501
DOID:3910	226
DOID:1612	226
DOID:3393	226
DOID:9869	229
DOID:2048	229
DOID:10534	229
DOID:0050570	440138
DOID:3910	238
DOID:1319	238
DOID:3908	238
DOID:4450	238
DOID:4464	238
DOID:4465	238
DOID:4467	238
DOID:4471	238
DOID:4473	238
DOID:6263	238
DOID:769	238
DOID:3677	238
DOID:0050473	7840
DOID:12930	7840
DOID:574	239
DOID:37	239
DOID:1699	242
DOID:1936	246
DOID:2348	246
DOID:5041	246
DOID:10763	246
DOID:3172	240
DOID:5403	240
DOID:6204	240
DOID:657	240
DOID:7148	240
DOID:2841	240
DOID:1936	240
DOID:2348	240
DOID:0060180	240
DOID:219	240
DOID:235	240
DOID:6432	240
DOID:3525	240
DOID:8552	240
DOID:10534	240
DOID:1936	241
DOID:2348	241
DOID:3526	241
DOID:409	241
DOID:3602	241
DOID:576	241
DOID:1699	59344
DOID:10283	59344
DOID:182	249
DOID:12466	249
DOID:14213	249
DOID:409	249
DOID:11832	249
DOID:3683	60529
DOID:0060285	60529
DOID:1148	60529
DOID:526	10189
DOID:3172	23600
DOID:5403	23600
DOID:6204	23600
DOID:657	23600
DOID:5672	23600
DOID:9256	23600
DOID:2477	23600
DOID:409	23600
DOID:10283	23600
DOID:2671	259
DOID:10652	267
DOID:11054	267
DOID:0050791	268
DOID:0050791	269
DOID:13382	81693
DOID:767	270
DOID:423	270
DOID:9268	275
DOID:0001816	285
DOID:1612	51129
DOID:305	51129
DOID:4015	51129
DOID:3393	51129
DOID:3312	288
DOID:1824	288
DOID:11054	51479
DOID:289	56172
DOID:93	255239
DOID:289	27063
DOID:3683	253650
DOID:7148	79722
DOID:3393	23294
DOID:893	56899
DOID:2975	203286
DOID:5082	203286
DOID:758	203286
DOID:11612	54443
DOID:289	121601
DOID:302	121601
DOID:303	121601
DOID:7147	196527
DOID:3614	3730
DOID:11054	290
DOID:5338	118429
DOID:11476	118429
DOID:7147	118429
DOID:3910	301
DOID:305	301
DOID:4015	301
DOID:0050865	301
DOID:1749	301
DOID:3748	301
DOID:10763	301
DOID:557	301
DOID:10283	301
DOID:76	301
DOID:11335	311
DOID:0050865	302
DOID:1749	302
DOID:9119	302
DOID:3571	302
DOID:11476	302
DOID:11054	389289
DOID:7148	306
DOID:9074	306
DOID:2394	306
DOID:10283	306
DOID:305	307
DOID:4015	307
DOID:4450	307
DOID:4464	307
DOID:4465	307
DOID:4467	307
DOID:4471	307
DOID:4473	307
DOID:9119	307
DOID:3571	307
DOID:10283	307
DOID:3910	308
DOID:0050865	308
DOID:1749	308
DOID:893	308
DOID:9119	308
DOID:10591	308
DOID:10534	308
DOID:9119	309
DOID:3571	310
DOID:10763	26
DOID:9351	8639
DOID:10763	8639
DOID:10283	316
DOID:1852	1174
DOID:9455	1174
DOID:9352	10239
DOID:1059	23431
DOID:1059	9179
DOID:4450	55745
DOID:4464	55745
DOID:4465	55745
DOID:4467	55745
DOID:4471	55745
DOID:4473	55745
DOID:2476	9907
DOID:4450	317
DOID:4464	317
DOID:4465	317
DOID:4467	317
DOID:4471	317
DOID:4473	317
DOID:2671	317
DOID:5327	317
DOID:10652	323
DOID:299	324
DOID:4903	324
DOID:4929	324
DOID:5675	324
DOID:3172	324
DOID:5403	324
DOID:6204	324
DOID:657	324
DOID:0050424	324
DOID:12849	324
DOID:3908	324
DOID:219	324
DOID:235	324
DOID:5672	324
DOID:9256	324
DOID:3883	324
DOID:3119	324
DOID:3068	324
DOID:3074	324
DOID:1168	324
DOID:0050589	324
DOID:1059	324
DOID:10155	324
DOID:4610	324
DOID:3571	324
DOID:3683	324
DOID:0050902	324
DOID:3861	324
DOID:3864	324
DOID:3868	324
DOID:3869	324
DOID:2645	324
DOID:10283	324
DOID:1984	324
DOID:1993	324
DOID:11394	324
DOID:10534	324
DOID:1612	10297
DOID:5672	10297
DOID:9256	10297
DOID:0050589	10297
DOID:3393	325
DOID:6000	325
DOID:3571	325
DOID:114	328
DOID:1909	328
DOID:10283	328
DOID:11832	328
DOID:10534	328
DOID:3393	334
DOID:299	335
DOID:4903	335
DOID:4929	335
DOID:5675	335
DOID:3910	335
DOID:13241	335
DOID:3393	335
DOID:10976	335
DOID:526	335
DOID:10763	335
DOID:3683	335
DOID:10534	335
DOID:6713	335
DOID:13810	336
DOID:1936	337
DOID:2348	337
DOID:13810	337
DOID:3393	116519
DOID:3145	116519
DOID:1172	116519
DOID:1171	116519
DOID:13241	338
DOID:1287	338
DOID:3393	338
DOID:9452	338
DOID:1168	338
DOID:13810	338
DOID:1612	200315
DOID:162	200315
DOID:3910	9582
DOID:1612	9582
DOID:0050865	9582
DOID:1749	9582
DOID:11934	9582
DOID:162	9582
DOID:11054	9582
DOID:2893	9582
DOID:4362	9582
DOID:6000	341
DOID:14118	344
DOID:1287	345
DOID:3393	345
DOID:1168	345
DOID:13810	345
DOID:3683	345
DOID:3070	347
DOID:5076	347
DOID:8927	347
DOID:1289	347
DOID:299	348
DOID:4903	348
DOID:4929	348
DOID:5675	348
DOID:10652	348
DOID:9120	348
DOID:2349	348
DOID:1936	348
DOID:2348	348
DOID:1287	348
DOID:3407	348
DOID:13001	348
DOID:3393	348
DOID:893	348
DOID:1168	348
DOID:13810	348
DOID:3145	348
DOID:10763	348
DOID:3683	348
DOID:10871	348
DOID:2377	348
DOID:2378	348
DOID:5844	348
DOID:9970	348
DOID:576	348
DOID:4398	348
DOID:8893	348
DOID:1074	348
DOID:4423	348
DOID:11832	348
DOID:1312	8542
DOID:809	23780
DOID:9975	23780
DOID:1849	23780
DOID:9505	23780
DOID:5062	23780
DOID:8469	80830
DOID:10652	351
DOID:10914	351
DOID:11037	351
DOID:9120	351
DOID:2030	351
DOID:936	351
DOID:14261	351
DOID:8927	351
DOID:1289	351
DOID:319	351
DOID:10283	55198
DOID:302	55198
DOID:303	55198
DOID:1612	353
DOID:4450	353
DOID:4464	353
DOID:4465	353
DOID:4467	353
DOID:4471	353
DOID:4473	353
DOID:0050730	54840
DOID:305	358
DOID:4015	358
DOID:4866	358
DOID:10763	358
DOID:7998	358
DOID:14115	358
DOID:0050700	359
DOID:12387	359
DOID:0050865	360
DOID:1749	360
DOID:5041	360
DOID:2394	360
DOID:3165	360
DOID:4159	360
DOID:8649	360
DOID:11054	360
DOID:12849	361
DOID:8869	361
DOID:1824	361
DOID:3827	362
DOID:9970	364
DOID:1240	366
DOID:9119	366
DOID:0060318	366
DOID:987	367
DOID:4674	367
DOID:3069	367
DOID:3078	367
DOID:4851	367
DOID:5077	367
DOID:6726	367
DOID:6811	367
DOID:7005	367
DOID:7007	367
DOID:7008	367
DOID:12849	367
DOID:1612	367
DOID:1614	367
DOID:11714	367
DOID:10763	367
DOID:12336	367
DOID:1240	367
DOID:10283	367
DOID:1612	369
DOID:526	64411
DOID:10652	23237
DOID:809	23237
DOID:9975	23237
DOID:480	23237
DOID:9854	23237
DOID:2841	374
DOID:1612	374
DOID:3908	374
DOID:0050865	374
DOID:1749	374
DOID:289	374
DOID:11934	374
DOID:3393	374
DOID:2394	374
DOID:13270	374
DOID:2797	374
DOID:3770	374
DOID:10534	374
DOID:863	55738
DOID:10534	84364
DOID:9252	383
DOID:2841	383
DOID:421	383
DOID:9278	383
DOID:9065	383
DOID:423	383
DOID:10325	383
DOID:2841	384
DOID:3587	384
DOID:6432	384
DOID:10283	384
DOID:11612	57636
DOID:0050458	23092
DOID:289	79822
DOID:11612	257106
DOID:3910	2909
DOID:526	393
DOID:11840	64333
DOID:1612	396
DOID:526	396
DOID:526	397
DOID:9119	23365
DOID:10283	7984
DOID:299	8289
DOID:4903	8289
DOID:4929	8289
DOID:5675	8289
DOID:4914	8289
DOID:8584	8289
DOID:4866	8289
DOID:2671	8289
DOID:4947	8289
DOID:1925	8289
DOID:1380	8289
DOID:2871	8289
DOID:769	8289
DOID:8541	8289
DOID:10534	8289
DOID:11054	8289
DOID:1925	57492
DOID:769	57492
DOID:4866	51742
DOID:7148	84159
DOID:4866	84159
DOID:12361	84159
DOID:1040	115761
DOID:2394	115761
DOID:1059	120534
DOID:1909	402
DOID:1909	221079
DOID:1935	84100
DOID:10584	84100
DOID:10283	23204
DOID:10534	10550
DOID:10871	387715
DOID:5672	405
DOID:9256	405
DOID:289	405
DOID:5082	405
DOID:1909	405
DOID:8552	406
DOID:3393	406
DOID:8577	10109
DOID:5082	408
DOID:1612	57561
DOID:10581	410
DOID:12800	411
DOID:1612	9048
DOID:305	57412
DOID:11054	57412
DOID:0050464	427
DOID:9455	427
DOID:409	56624
DOID:2957	50807
DOID:11054	50807
DOID:4450	142685
DOID:4464	142685
DOID:4465	142685
DOID:4467	142685
DOID:4471	142685
DOID:4473	142685
DOID:1059	10973
DOID:1059	429
DOID:863	429
DOID:5409	429
DOID:219	430
DOID:235	430
DOID:1909	25842
DOID:3571	55870
DOID:2316	41
DOID:12849	40
DOID:2513	434
DOID:1909	434
DOID:3165	434
DOID:4159	434
DOID:14755	435
DOID:12849	438
DOID:893	438
DOID:9119	8623
DOID:9455	440
DOID:3613	443
DOID:2355	374569
DOID:11755	374569
DOID:615	374569
DOID:1588	374569
DOID:4866	259266
DOID:11612	259266
DOID:4239	79058
DOID:3042	80150
DOID:9273	445
DOID:11713	445
DOID:12849	23245
DOID:12783	23245
DOID:0050458	171023
DOID:11054	55252
DOID:10283	136991
DOID:10283	55210
DOID:4001	79915
DOID:11612	466
DOID:162	1386
DOID:3908	467
DOID:0050700	467
DOID:9352	467
DOID:10892	467
DOID:3525	467
DOID:8469	467
DOID:3571	467
DOID:863	467
DOID:2394	467
DOID:574	467
DOID:10283	467
DOID:3008	468
DOID:10320	22926
DOID:11661	22926
DOID:13399	22926
DOID:13909	22926
DOID:13910	22926
DOID:13911	22926
DOID:13912	22926
DOID:11949	22926
DOID:9649	22926
DOID:10584	22926
DOID:5434	22926
DOID:2994	55729
DOID:3095	55729
DOID:688	55729
DOID:2998	55729
DOID:0050589	55054
DOID:8593	55102
DOID:8692	55102
DOID:4960	55102
DOID:2355	9474
DOID:614	9474
DOID:2355	10533
DOID:614	10533
DOID:7148	471
DOID:11476	471
DOID:12704	472
DOID:1612	472
DOID:4866	472
DOID:0050865	472
DOID:1749	472
DOID:12930	472
DOID:1040	472
DOID:1909	472
DOID:5844	472
DOID:162	472
DOID:1793	472
DOID:10283	472
DOID:10534	472
DOID:11054	472
DOID:0060162	1822
DOID:891	1822
DOID:0050902	474
DOID:3861	474
DOID:3864	474
DOID:3868	474
DOID:3869	474
DOID:2237	475
DOID:10763	475
DOID:3683	475
DOID:12849	57194
DOID:0050156	23250
DOID:14503	23400
DOID:14330	23400
DOID:13548	23400
DOID:3172	476
DOID:5403	476
DOID:6204	476
DOID:657	476
DOID:12028	476
DOID:446	476
DOID:10763	476
DOID:3393	476
DOID:3426	476
DOID:10763	477
DOID:543	478
DOID:6000	478
DOID:10825	481
DOID:9119	481
DOID:302	481
DOID:303	481
DOID:3748	482
DOID:3070	482
DOID:5076	482
DOID:6000	487
DOID:2734	488
DOID:9352	488
DOID:114	488
DOID:6000	488
DOID:9767	488
DOID:1824	488
DOID:3172	489
DOID:5403	489
DOID:6204	489
DOID:657	489
DOID:9352	489
DOID:3393	490
DOID:10763	490
DOID:3172	492
DOID:5403	492
DOID:6204	492
DOID:657	492
DOID:12028	492
DOID:446	492
DOID:10763	492
DOID:0050429	27032
DOID:10652	498
DOID:11054	513
DOID:3910	10476
DOID:114	522
DOID:9351	4508
DOID:10603	4508
DOID:10534	245972
DOID:2355	538
DOID:3627	538
DOID:219	538
DOID:235	538
DOID:2237	538
DOID:6432	538
DOID:1838	538
DOID:11832	538
DOID:1612	540
DOID:305	540
DOID:4015	540
DOID:5520	540
DOID:5672	540
DOID:9256	540
DOID:9452	540
DOID:893	540
DOID:263	540
DOID:5082	540
DOID:409	540
DOID:3571	540
DOID:2394	540
DOID:10283	540
DOID:1852	5205
DOID:809	374868
DOID:9975	374868
DOID:9970	64756
DOID:0050768	91647
DOID:305	93974
DOID:4015	93974
DOID:9452	93974
DOID:10316	545
DOID:12522	545
DOID:10283	545
DOID:731	545
DOID:4866	546
DOID:11383	546
DOID:3070	546
DOID:5076	546
DOID:0050908	546
DOID:769	546
DOID:169	546
DOID:1793	546
DOID:1441	6310
DOID:1441	342371
DOID:1070	6311
DOID:1441	6311
DOID:1440	4287
DOID:480	6314
DOID:9854	6314
DOID:37	6314
DOID:1441	6314
DOID:863	6315
DOID:1612	6790
DOID:5672	6790
DOID:9256	6790
DOID:263	6790
DOID:1909	6790
DOID:769	6790
DOID:574	6790
DOID:10283	6790
DOID:2986	9212
DOID:10534	9212
DOID:12336	6795
DOID:1826	26053
DOID:3908	57099
DOID:10914	551
DOID:11037	551
DOID:12849	551
DOID:0050700	551
DOID:9409	551
DOID:12388	551
DOID:6000	551
DOID:10763	551
DOID:10762	551
DOID:3401	551
DOID:326	551
DOID:11328	551
DOID:5418	551
DOID:4752	551
DOID:5409	551
DOID:12849	552
DOID:0050700	554
DOID:12387	554
DOID:6000	554
DOID:219	8313
DOID:235	8313
DOID:5672	8313
DOID:9256	8313
DOID:3908	558
DOID:263	558
DOID:3192	558
DOID:5940	558
DOID:5151	558
DOID:299	563
DOID:4903	563
DOID:4929	563
DOID:5675	563
DOID:3683	563
DOID:11612	563
DOID:10283	563
DOID:3748	567
DOID:114	567
DOID:557	567
DOID:10283	567
DOID:7148	10678
DOID:12361	10678
DOID:7148	84752
DOID:10283	8702
DOID:0050802	11285
DOID:9119	79870
DOID:2394	29086
DOID:10652	23621
DOID:10608	60468
DOID:9744	60468
DOID:9119	60468
DOID:12306	60468
DOID:224	572
DOID:1240	572
DOID:10283	572
DOID:1612	573
DOID:3008	573
DOID:526	9531
DOID:0080097	9531
DOID:7148	55971
DOID:219	578
DOID:235	578
DOID:9074	55024
DOID:4450	8314
DOID:4464	8314
DOID:4465	8314
DOID:4467	8314
DOID:4471	8314
DOID:4473	8314
DOID:4947	8314
DOID:2645	8314
DOID:1790	8314
DOID:3275	8314
DOID:3284	8314
DOID:6039	8314
DOID:1612	580
DOID:769	580
DOID:4914	56033
DOID:305	10409
DOID:4015	10409
DOID:1909	116071
DOID:1024	55509
DOID:10652	581
DOID:1612	581
DOID:219	581
DOID:235	581
DOID:5041	581
DOID:526	581
DOID:12336	581
DOID:10155	581
DOID:4610	581
DOID:326	581
DOID:5844	581
DOID:11612	581
DOID:10283	581
DOID:1928	9031
DOID:10283	11176
DOID:2316	27113
DOID:8584	27113
DOID:5041	27113
DOID:11612	80127
DOID:1935	582
DOID:1935	79738
DOID:1935	166379
DOID:1935	583
DOID:1935	585
DOID:1935	129880
DOID:1935	55212
DOID:1059	55212
DOID:1935	27241
DOID:2340	27241
DOID:1793	9564
DOID:1612	8412
DOID:302	8412
DOID:303	8412
DOID:1612	400500
DOID:10283	8537
DOID:9269	587
DOID:10652	590
DOID:1612	590
DOID:4450	590
DOID:4464	590
DOID:4465	590
DOID:4467	590
DOID:4471	590
DOID:4473	590
DOID:809	590
DOID:9975	590
DOID:7725	590
DOID:3068	590
DOID:3074	590
DOID:2377	590
DOID:9884	590
DOID:769	590
DOID:3602	590
DOID:9970	590
DOID:11832	590
DOID:0050848	590
DOID:9269	593
DOID:9269	594
DOID:4866	53335
DOID:11612	53335
DOID:0060058	64919
DOID:299	596
DOID:4903	596
DOID:4929	596
DOID:5675	596
DOID:4468	596
DOID:3172	596
DOID:5403	596
DOID:6204	596
DOID:657	596
DOID:10652	596
DOID:2841	596
DOID:12849	596
DOID:14227	596
DOID:1612	596
DOID:305	596
DOID:4015	596
DOID:4545	596
DOID:219	596
DOID:235	596
DOID:5672	596
DOID:9256	596
DOID:3042	596
DOID:2773	596
DOID:9352	596
DOID:5041	596
DOID:3121	596
DOID:11934	596
DOID:10763	596
DOID:12336	596
DOID:10155	596
DOID:4610	596
DOID:8927	596
DOID:1040	596
DOID:9119	596
DOID:14018	596
DOID:8538	596
DOID:8675	596
DOID:9538	596
DOID:5844	596
DOID:12721	596
DOID:2256	596
DOID:11612	596
DOID:10283	596
DOID:8466	596
DOID:5485	596
DOID:0060123	596
DOID:7148	597
DOID:1612	597
DOID:5041	597
DOID:3172	598
DOID:5403	598
DOID:6204	598
DOID:657	598
DOID:305	598
DOID:4015	598
DOID:11383	598
DOID:9352	598
DOID:11934	598
DOID:409	598
DOID:3683	598
DOID:9538	598
DOID:5844	598
DOID:3602	598
DOID:1793	598
DOID:10534	598
DOID:14268	10018
DOID:8538	604
DOID:8675	604
DOID:4844	9274
DOID:5075	9274
DOID:5500	9274
DOID:5505	9274
DOID:2394	607
DOID:5409	9774
DOID:4866	54880
DOID:263	54880
DOID:3347	54880
DOID:4233	54880
DOID:4866	63035
DOID:8552	613
DOID:4960	613
DOID:3652	617
DOID:3328	623
DOID:7148	624
DOID:0050700	624
DOID:3328	624
DOID:10763	624
DOID:10652	627
DOID:8689	627
DOID:12849	627
DOID:3312	627
DOID:2316	627
DOID:809	627
DOID:9975	627
DOID:1595	627
DOID:2848	627
DOID:4964	627
DOID:1826	627
DOID:7725	627
DOID:9976	627
DOID:1059	627
DOID:863	627
DOID:11981	627
DOID:10933	627
DOID:14330	627
DOID:11328	627
DOID:5418	627
DOID:11832	627
DOID:1824	627
DOID:10534	627
DOID:0050742	627
DOID:219	8678
DOID:235	8678
DOID:12217	8678
DOID:3683	8678
DOID:5844	8678
DOID:1824	8678
DOID:0050662	7439
DOID:10584	7439
DOID:2841	632
DOID:182	632
DOID:4079	632
DOID:10283	632
DOID:7148	633
DOID:3312	8553
DOID:3068	8553
DOID:3074	8553
DOID:3393	8553
DOID:9352	635
DOID:893	635
DOID:8538	635
DOID:8675	635
DOID:9296	23743
DOID:674	23743
DOID:10534	637
DOID:10652	274
DOID:14717	274
DOID:422	274
DOID:1612	329
DOID:526	329
DOID:1240	329
DOID:10534	329
DOID:9452	330
DOID:526	330
DOID:1240	330
DOID:11054	330
DOID:1612	332
DOID:3908	332
DOID:4450	332
DOID:4464	332
DOID:4465	332
DOID:4467	332
DOID:4471	332
DOID:4473	332
DOID:5411	332
DOID:219	332
DOID:235	332
DOID:5672	332
DOID:9256	332
DOID:1380	332
DOID:2871	332
DOID:0050523	332
DOID:5603	332
DOID:8761	332
DOID:8552	332
DOID:3683	332
DOID:2394	332
DOID:10534	332
DOID:162	57448
DOID:4450	79444
DOID:4464	79444
DOID:4465	79444
DOID:4467	79444
DOID:4471	79444
DOID:4473	79444
DOID:7148	640
DOID:9074	640
DOID:0050524	640
DOID:13378	640
DOID:2717	641
DOID:10652	642
DOID:2583	29760
DOID:11612	388552
DOID:13580	644
DOID:3748	645
DOID:10534	645
DOID:1040	90427
DOID:3068	648
DOID:3074	648
DOID:3070	648
DOID:5076	648
DOID:3347	648
DOID:11612	9210
DOID:0080001	650
DOID:1612	650
DOID:2340	650
DOID:2352	650
DOID:11830	650
DOID:10534	650
DOID:4676	650
DOID:7004	652
DOID:9008	652
DOID:7148	652
DOID:1612	652
DOID:5672	652
DOID:9256	652
DOID:3827	652
DOID:5394	652
DOID:7148	654
DOID:3042	654
DOID:2352	654
DOID:0050523	654
DOID:5603	654
DOID:289	655
DOID:10283	655
DOID:2797	655
DOID:3770	655
DOID:10534	655
DOID:2559	168667
DOID:6457	657
DOID:10283	658
DOID:1612	659
DOID:11613	659
DOID:6432	659
DOID:5453	659
DOID:674	54796
DOID:2394	54796
DOID:9538	664
DOID:10283	664
DOID:10534	664
DOID:5672	66037
DOID:9256	66037
DOID:10534	23246
DOID:302	140683
DOID:303	140683
DOID:11054	2186
DOID:3910	673
DOID:3948	673
DOID:3069	673
DOID:3078	673
DOID:4851	673
DOID:5077	673
DOID:6726	673
DOID:6811	673
DOID:7005	673
DOID:7007	673
DOID:7008	673
DOID:5672	673
DOID:9256	673
DOID:0050469	673
DOID:3840	673
DOID:3846	673
DOID:3847	673
DOID:3070	673
DOID:5076	673
DOID:263	673
DOID:14291	673
DOID:3571	673
DOID:3683	673
DOID:2338	673
DOID:1909	673
DOID:169	673
DOID:3490	673
DOID:10283	673
DOID:8541	673
DOID:1781	673
DOID:2891	673
DOID:3963	673
DOID:5844	8315
DOID:1612	672
DOID:5683	672
DOID:305	672
DOID:4015	672
DOID:4866	672
DOID:403	672
DOID:162	672
DOID:2394	672
DOID:1793	672
DOID:10283	672
DOID:1612	675
DOID:5683	675
DOID:13636	675
DOID:3070	675
DOID:5076	675
DOID:3683	675
DOID:0050902	675
DOID:3861	675
DOID:3864	675
DOID:3868	675
DOID:3869	675
DOID:1749	675
DOID:3168	675
DOID:2394	675
DOID:1793	675
DOID:10283	675
DOID:2154	675
DOID:4866	23774
DOID:0050902	6046
DOID:3861	6046
DOID:3864	6046
DOID:3868	6046
DOID:3869	6046
DOID:0050902	8019
DOID:3861	8019
DOID:3864	8019
DOID:3868	8019
DOID:3869	8019
DOID:987	23476
DOID:219	23476
DOID:235	23476
DOID:3068	23476
DOID:3074	23476
DOID:6432	23476
DOID:0050902	23476
DOID:3861	23476
DOID:3864	23476
DOID:3868	23476
DOID:3869	23476
DOID:3347	23476
DOID:10283	23476
DOID:1781	23476
DOID:2891	23476
DOID:3963	23476
DOID:289	10902
DOID:8541	65980
DOID:1612	83990
[truncated: 128,145 more rows]
