# Supplementary material for: Measuring disease similarity and predicting disease-related ncRNAs by a novel method
Source: BMC Med Genomics. 2017 Dec 28;10(Suppl 5):71. doi: 10.1186/s12920-017-0315-9 (PMC5751624; doi:10.1186/s12920-017-0315-9)
Supplement: Supplementary file 2 — Disease-lncRNA associations. (TXT 3 kb) [file 12920_2017_315_MOESM2_ESM.txt]

Disease_1	DOID_1	Disease_2	DOID_2
Alzheimer's Disease	DOID:10652	Schizophrenia	DOID:5419
Alzheimer's Disease	DOID:10652	Mental Depression	DOID:1596
Alzheimer's Disease	DOID:10652	Bipolar Disorder	DOID:3312
Alzheimer's Disease	DOID:10652	Epilepsy	DOID:1826
Alzheimer's Disease	DOID:10652	Diabetes Mellitus	DOID:9351
Anemia	DOID:2355	Endometriosis	DOID:289
Asthma	DOID:2841	Rheumatoid Arthritis	DOID:7148
Asthma	DOID:2841	Diabetes Mellitus	DOID:9351
Asthma	DOID:2841	Obesity	DOID:9970
Asthma	DOID:2841	Chronic Obstructive Airway Disease	DOID:3083
Bipolar Disorder	DOID:3312	Schizophrenia	DOID:5419
Cardiomyopathy, Dilated	DOID:12930	Hyperlipidemia, Familial Combined	DOID:13809
Cardiomyopathy, Dilated	DOID:12930	Myocardial Infarction	DOID:5844
Cardiomyopathy, Dilated	DOID:12930	Diabetes Mellitus	DOID:9351
Cardiomyopathy, Dilated	DOID:12930	Lipid disorder	DOID:9455
Cardiomyopathy, Dilated	DOID:12930	Obesity	DOID:9970
Chronic Obstructive Airway Disease	DOID:3083	Rheumatoid Arthritis	DOID:7148
Chronic Obstructive Airway Disease	DOID:3083	Myocardial Infarction	DOID:5844
Chronic progressive external ophthalmoplegia	DOID:12558	Cardiomyopathy, Dilated	DOID:12930
Diabetes Mellitus	DOID:9351	Obesity	DOID:9970
Diabetes Mellitus	DOID:9351	Lipid disorder	DOID:9455
Endometriosis	DOID:289	Rheumatoid Arthritis	DOID:7148
Epilepsy	DOID:1826	Multiple Sclerosis	DOID:2377
Epilepsy	DOID:1826	Schizophrenia	DOID:5419
Huntington Disease	DOID:12858	Mental Depression	DOID:1596
Huntington Disease	DOID:12858	Epilepsy	DOID:1826
Huntington Disease	DOID:12858	Bipolar Disorder	DOID:3312
Huntington Disease	DOID:12858	Schizophrenia	DOID:5419
Hyperlipidemia, Familial Combined	DOID:13809	Diabetes Mellitus	DOID:9351
Hyperlipidemia, Familial Combined	DOID:13809	Lipid disorder	DOID:9455
Hyperlipidemia, Familial Combined	DOID:13809	Myocardial Infarction	DOID:5844
Hyperlipidemia, Familial Combined	DOID:13809	Obesity	DOID:9970
Infertility, Male	DOID:12336	Obesity	DOID:9970
Infertility, Male	DOID:12336	Hyperlipidemia, Familial Combined	DOID:13809
Infertility, Male	DOID:12336	Cystic Fibrosis	DOID:1485
lipid disorder	DOID:9455	Obesity	DOID:9970
Malaria	DOID:12365	Epilepsy	DOID:1826
Malaria	DOID:12365	Anemia	DOID:2355
Mental Depression	DOID:1596	Bipolar Disorder	DOID:3312
Mental Depression	DOID:1596	Schizophrenia	DOID:5419
Multiple Sclerosis	DOID:2377	Diabetes Mellitus	DOID:9351
Myocardial Infarction	DOID:5844	Diabetes Mellitus	DOID:9351
Myocardial Infarction	DOID:5844	Obesity	DOID:9970
Myocardial Infarction	DOID:5844	Lipid disorder	DOID:9455
Polycystic Kidney Diseases	DOID:898	Diabetes Mellitus	DOID:9351
Polycystic Ovary Syndrome	DOID:11612	Obesity	DOID:9970
Polycystic Ovary Syndrome	DOID:11612	Diabetes Mellitus	DOID:9351
Polycystic Ovary Syndrome	DOID:11612	Myocardial Infarction	DOID:5844
Polycystic Ovary Syndrome	DOID:11612	Lipid disorder	DOID:9455
Rheumatoid Arthritis	DOID:7148	Diabetes Mellitus	DOID:9351
Sarcoidosis	DOID:11335	Cardiomyopathy, Dilated	DOID:12930
Sarcoidosis	DOID:11335	Chronic Obstructive Airway Disease	DOID:3083
goiter	DOID:12176	hypothyroidism	DOID:1459
arteriosclerosis	DOID:2349	ischemia	DOID:326
influenza	DOID:8469	pneumonia	DOID:552
encephalitis	DOID:9588	meningitis	DOID:9471
atherosclerosis	DOID:1936	ischemia	DOID:326
arthritis	DOID:848	amyloidosis	DOID:9120
bronchitis	DOID:6132	pneumonia	DOID:552
myositis	DOID:633	myopathy	DOID:423
hemochromatosis	DOID:2352	arthritis	DOID:848
fungal infectious disease	DOID:1564	meningitis	DOID:9471
pneumonia	DOID:552	meningitis	DOID:9471
leukopenia	DOID:615	pneumonia	DOID:552
goiter	DOID:12176	scleroderma	DOID:419
epilepsy syndrome	DOID:1826	ischemia	DOID:326
cataract	DOID:83	pancreatitis	DOID:4989
atherosclerosis	DOID:1936	influenza	DOID:8469
cataract	DOID:83	epilepsy syndrome	DOID:1826
osteoporosis	DOID:11476	cardiomyopathy	DOID:0050700
