# Supplementary material for: Measuring disease similarity and predicting disease-related ncRNAs by a novel method
Source: BMC Med Genomics. 2017 Dec 28;10(Suppl 5):71. doi: 10.1186/s12920-017-0315-9 (PMC5751624; doi:10.1186/s12920-017-0315-9)
Supplement: Supplementary file 3 — Disease-miRNA associations. (TXT 132 kb) [file 12920_2017_315_MOESM3_ESM.txt]

Disease	miRNA
DOID:235	hsa-let-7a-1
DOID:0001816	hsa-mir-17
DOID:0001816	hsa-mir-18a
DOID:0001816	hsa-mir-19a
DOID:0001816	hsa-mir-20a
DOID:0001816	hsa-mir-19b-1
DOID:0001816	hsa-mir-92a-1
DOID:0014667	hsa-mir-34a
DOID:0050429	hsa-mir-125b-1
DOID:0050523	hsa-mir-17
DOID:0050523	hsa-mir-18a
DOID:0050523	hsa-mir-19a
DOID:0050523	hsa-mir-19b-1
DOID:0050523	hsa-mir-19b-2
DOID:0050523	hsa-mir-20a
DOID:0050523	hsa-mir-92a-1
DOID:0050523	hsa-mir-92a-2
DOID:0050523	hsa-mir-16-1
DOID:0050523	hsa-mir-451a
DOID:0050523	hsa-mir-326
DOID:0050523	hsa-mir-663a
DOID:0050523	hsa-mir-711
DOID:0050523	hsa-mir-203
DOID:0050523	hsa-mir-205
DOID:0050523	hsa-mir-142
DOID:0050523	hsa-mir-155
DOID:0050523	hsa-mir-16-2
DOID:0050589	hsa-mir-106a
DOID:0050589	hsa-mir-19b-1
DOID:0050589	hsa-mir-19b-2
DOID:0050589	hsa-mir-629
DOID:0050589	hsa-mir-21
DOID:0050589	hsa-mir-155
DOID:0050589	hsa-mir-224
DOID:0050625	hsa-mir-9-1
DOID:0050625	hsa-mir-9-2
DOID:0050625	hsa-mir-9-3
DOID:0050625	hsa-mir-302c
DOID:0050625	hsa-mir-199a-1
DOID:0050625	hsa-mir-199a-2
DOID:0050625	hsa-mir-222
DOID:0050625	hsa-mir-145
DOID:0050625	hsa-mir-942
DOID:0050625	hsa-mir-147b
DOID:0050625	hsa-let-7f-2
DOID:0050625	hsa-let-7i
DOID:0050625	hsa-mir-105-1
DOID:0050625	hsa-mir-105-2
DOID:0050625	hsa-mir-421
DOID:0050700	hsa-mir-21
DOID:0050700	hsa-mir-27a
DOID:0050700	hsa-mir-214
DOID:0050700	hsa-mir-199a-1
DOID:0050700	hsa-mir-199a-2
DOID:0050700	hsa-mir-199b
DOID:0050908	hsa-mir-125b-1
DOID:0050908	hsa-mir-15a
DOID:0050908	hsa-mir-222
DOID:0050908	hsa-mir-221
DOID:0050908	hsa-mir-125a
DOID:0050908	hsa-mir-1-1
DOID:0050908	hsa-mir-1-2
DOID:0050908	hsa-mir-124-1
DOID:0050908	hsa-mir-124-2
DOID:0050908	hsa-mir-124-3
DOID:0050908	hsa-mir-145
DOID:0050908	hsa-mir-146a
DOID:0050908	hsa-mir-34a
DOID:0050908	hsa-mir-378a
DOID:0050908	hsa-let-7a-1
DOID:0050908	hsa-let-7a-2
DOID:0050908	hsa-let-7a-3
DOID:0050908	hsa-let-7b
DOID:0050908	hsa-let-7c
DOID:0050908	hsa-let-7d
DOID:0050908	hsa-let-7e
DOID:0050908	hsa-let-7f-1
DOID:0050908	hsa-let-7f-2
DOID:0050908	hsa-let-7g
DOID:0050908	hsa-let-7i
DOID:0050908	hsa-mir-181a-1
DOID:0050908	hsa-mir-181a-2
DOID:0050908	hsa-mir-181b-2
DOID:0050908	hsa-mir-181c
DOID:0050908	hsa-mir-181d
DOID:0050908	hsa-mir-16-1
DOID:0050908	hsa-mir-16-2
DOID:0050908	hsa-mir-720
DOID:0050908	hsa-mir-21
DOID:0050908	hsa-mir-671
DOID:0050908	hsa-mir-632
DOID:0050908	hsa-mir-636
DOID:0050908	hsa-mir-210
DOID:0050908	hsa-mir-155
DOID:0050908	hsa-mir-143
DOID:0050908	hsa-mir-17
DOID:0050908	hsa-mir-20a
DOID:0060040	hsa-mir-106b
DOID:0060040	hsa-mir-23a
DOID:0060040	hsa-mir-219-1
DOID:0060040	hsa-mir-219-2
DOID:0060058	hsa-let-7a-1
DOID:0060058	hsa-let-7a-2
DOID:0060058	hsa-let-7a-3
DOID:0060058	hsa-let-7b
DOID:0060058	hsa-let-7c
DOID:0060058	hsa-let-7d
DOID:0060058	hsa-let-7e
DOID:0060058	hsa-let-7f-1
DOID:0060058	hsa-let-7f-2
DOID:0060058	hsa-let-7g
DOID:0060058	hsa-let-7i
DOID:0060058	hsa-mir-221
DOID:0060058	hsa-mir-222
DOID:0060058	hsa-mir-98
DOID:0060058	hsa-mir-15a
DOID:0060058	hsa-mir-16-1
DOID:0060058	hsa-mir-20b
DOID:0060058	hsa-mir-26a-1
DOID:0060058	hsa-mir-26a-2
DOID:0060058	hsa-mir-17
DOID:0060058	hsa-mir-18a
DOID:0060058	hsa-mir-19a
DOID:0060058	hsa-mir-20a
DOID:0060058	hsa-mir-19b-1
DOID:0060058	hsa-mir-92a-1
DOID:0060058	hsa-mir-101-1
DOID:0060058	hsa-mir-101-2
DOID:0060058	hsa-mir-155
DOID:0060058	hsa-mir-19b-2
DOID:0060058	hsa-mir-92a-2
DOID:0060058	hsa-mir-21
DOID:0060058	hsa-mir-34a
DOID:0060058	hsa-mir-223
DOID:0060058	hsa-mir-200c
DOID:0060058	hsa-mir-129-1
DOID:0060058	hsa-mir-129-2
DOID:0060058	hsa-mir-27a
DOID:0060058	hsa-mir-18b
DOID:0060058	hsa-mir-92b
DOID:0060058	hsa-mir-499a
DOID:0060058	hsa-mir-133b
DOID:0060058	hsa-mir-486
DOID:0060058	hsa-mir-629
DOID:0060058	hsa-mir-203
DOID:0060058	hsa-mir-150
DOID:0060058	hsa-mir-24-1
DOID:0060058	hsa-mir-146a
DOID:0060058	hsa-mir-16-2
DOID:0060058	hsa-mir-218-1
DOID:0060058	hsa-mir-218-2
DOID:0060058	hsa-mir-181a-1
DOID:0060058	hsa-mir-181a-2
DOID:0060058	hsa-mir-29c
DOID:0060058	hsa-mir-138-1
DOID:0060058	hsa-mir-138-2
DOID:0060058	hsa-mir-135b
DOID:0060058	hsa-mir-200a
DOID:0060058	hsa-mir-200b
DOID:0060058	hsa-mir-122
DOID:0060058	hsa-mir-139
DOID:0060058	hsa-mir-345
DOID:0060058	hsa-mir-125a
DOID:0060058	hsa-mir-126
DOID:0060058	hsa-mir-124-1
DOID:0060058	hsa-mir-518b
DOID:0060058	hsa-mir-539
DOID:0060058	hsa-mir-550a-1
DOID:0060058	hsa-mir-550a-2
DOID:0060058	hsa-mir-135a-1
DOID:0060058	hsa-mir-135a-2
DOID:0060058	hsa-mir-708
DOID:0060058	hsa-mir-363
DOID:0060058	hsa-mir-184
DOID:0060058	hsa-mir-342
DOID:0060058	hsa-mir-210
DOID:0060060	hsa-mir-155
DOID:0060060	hsa-mir-21
DOID:0060060	hsa-mir-148b
DOID:0060180	hsa-mir-155
DOID:0060224	hsa-mir-133a-1
DOID:0060224	hsa-mir-133a-2
DOID:0060224	hsa-mir-133b
DOID:0060224	hsa-mir-30a
DOID:0060224	hsa-mir-30b
DOID:0060224	hsa-mir-30c-1
DOID:0060224	hsa-mir-30c-2
DOID:0060224	hsa-mir-30d
DOID:0060224	hsa-mir-142
DOID:0060224	hsa-mir-146b
DOID:0060224	hsa-mir-155
DOID:0060224	hsa-mir-193a
DOID:0060224	hsa-mir-193b
DOID:0060224	hsa-mir-19a
DOID:0060224	hsa-mir-19b-1
DOID:0060224	hsa-mir-19b-2
DOID:0060224	hsa-mir-223
DOID:0060224	hsa-mir-486
DOID:0060224	hsa-mir-519b
DOID:0060224	hsa-mir-328
DOID:0060318	hsa-mir-181a-1
DOID:0060318	hsa-mir-181a-2
DOID:0060318	hsa-mir-181b-1
DOID:0060318	hsa-mir-181b-2
DOID:0060318	hsa-mir-181d
DOID:0060318	hsa-mir-34a
DOID:0060318	hsa-mir-34b
DOID:0060318	hsa-mir-34c
DOID:0060318	hsa-mir-125b-1
DOID:0060318	hsa-mir-223
DOID:0060329	hsa-mir-517a
DOID:0060329	hsa-mir-519d
DOID:0060329	hsa-mir-525
DOID:0060329	hsa-mir-323a
DOID:10003	hsa-mir-96
DOID:10126	hsa-mir-184
DOID:1024	hsa-mir-21
DOID:10283	hsa-mir-106a
DOID:10283	hsa-mir-127
DOID:10283	hsa-mir-132
DOID:10283	hsa-mir-145
DOID:10283	hsa-mir-146a
DOID:10283	hsa-mir-146b
DOID:10283	hsa-mir-15a
DOID:10283	hsa-mir-16-1
DOID:10283	hsa-mir-17
DOID:10283	hsa-mir-181b-1
DOID:10283	hsa-mir-191
DOID:10283	hsa-mir-199a-1
DOID:10283	hsa-mir-20a
DOID:10283	hsa-mir-21
DOID:10283	hsa-mir-214
DOID:10283	hsa-mir-223
DOID:10283	hsa-mir-25
DOID:10283	hsa-mir-29b-1
DOID:10283	hsa-mir-30c-1
DOID:10283	hsa-mir-30c-2
DOID:10283	hsa-mir-32
DOID:10283	hsa-mir-331
DOID:10283	hsa-mir-221
DOID:10283	hsa-mir-222
DOID:10283	hsa-mir-205
DOID:10283	hsa-mir-106b
DOID:10283	hsa-mir-16-2
DOID:10283	hsa-mir-182
DOID:10283	hsa-mir-34c
DOID:10283	hsa-mir-373
DOID:10283	hsa-mir-520c
DOID:10283	hsa-mir-521-1
DOID:10283	hsa-mir-521-2
DOID:10283	hsa-mir-93
DOID:10283	hsa-mir-135b
DOID:10283	hsa-mir-194-1
DOID:10283	hsa-mir-194-2
DOID:10283	hsa-mir-23b
DOID:10283	hsa-mir-101-1
DOID:10283	hsa-mir-101-2
DOID:10283	hsa-mir-148a
DOID:10283	hsa-mir-22
DOID:10283	hsa-mir-143
DOID:10283	hsa-mir-1296
DOID:10283	hsa-mir-27a
DOID:10283	hsa-mir-130b
DOID:10283	hsa-mir-330
DOID:10283	hsa-mir-133b
DOID:10283	hsa-mir-486
DOID:10283	hsa-mir-629
DOID:10283	hsa-mir-193b
DOID:10283	hsa-mir-34a
DOID:10283	hsa-mir-296
DOID:10283	hsa-let-7a-1
DOID:10283	hsa-mir-203
DOID:10283	hsa-mir-99a
DOID:10283	hsa-mir-99b
DOID:10283	hsa-mir-100
DOID:10283	hsa-mir-616
DOID:10283	hsa-mir-200a
DOID:10283	hsa-mir-200b
DOID:10283	hsa-mir-200c
DOID:10283	hsa-mir-196b
DOID:10283	hsa-mir-141
DOID:10283	hsa-mir-125b-1
DOID:10283	hsa-mir-125b-2
DOID:10283	hsa-mir-204
DOID:10283	hsa-mir-15b
DOID:10283	hsa-mir-195
DOID:10283	hsa-mir-26a-1
DOID:10283	hsa-mir-26a-2
DOID:10283	hsa-let-7d
DOID:10283	hsa-mir-375
DOID:10283	hsa-mir-519d
DOID:10283	hsa-mir-647
DOID:10283	hsa-mir-488
DOID:10283	hsa-mir-199a-2
DOID:10283	hsa-mir-218-1
DOID:10283	hsa-let-7c
DOID:10283	hsa-mir-126
DOID:10283	hsa-mir-183
DOID:10283	hsa-mir-96
DOID:10283	hsa-mir-1-1
DOID:10283	hsa-mir-1-2
DOID:10283	hsa-mir-133a-1
DOID:10283	hsa-mir-133a-2
DOID:10283	hsa-mir-27b
DOID:10283	hsa-mir-107
DOID:10283	hsa-mir-574
DOID:10283	hsa-mir-130a
DOID:10283	hsa-mir-29b-2
DOID:10283	hsa-mir-92a-1
DOID:10283	hsa-mir-92a-2
DOID:10283	hsa-mir-193a
DOID:10283	hsa-mir-708
DOID:10283	hsa-let-7b
DOID:10283	hsa-mir-452
DOID:10283	hsa-mir-301a
DOID:10283	hsa-mir-301b
DOID:10283	hsa-mir-1256
DOID:10283	hsa-mir-29a
DOID:10283	hsa-mir-31
DOID:10283	hsa-mir-409
DOID:10283	hsa-mir-378a
DOID:10283	hsa-mir-378b
DOID:10283	hsa-mir-378c
DOID:10283	hsa-mir-378d-1
DOID:10283	hsa-mir-378d-2
DOID:10283	hsa-mir-378e
DOID:10283	hsa-mir-378f
DOID:10283	hsa-mir-378g
DOID:10283	hsa-mir-378h
DOID:10283	hsa-mir-378i
DOID:10283	hsa-mir-642a
DOID:10283	hsa-mir-642b
DOID:10283	hsa-mir-122
DOID:10283	hsa-mir-151a
DOID:10283	hsa-mir-151b
DOID:10283	hsa-mir-153-1
DOID:10283	hsa-mir-153-2
DOID:10283	hsa-mir-198
DOID:10283	hsa-mir-124-1
DOID:10283	hsa-mir-124-2
DOID:10283	hsa-mir-124-3
DOID:10283	hsa-mir-224
DOID:10283	hsa-mir-34b
DOID:10283	hsa-mir-320a
DOID:10283	hsa-mir-98
DOID:10283	hsa-mir-30d
DOID:10283	hsa-mir-185
DOID:10283	hsa-mir-154
DOID:10283	hsa-mir-335
DOID:10283	hsa-mir-152
DOID:10283	hsa-mir-449a
DOID:1037	hsa-mir-223
DOID:1037	hsa-mir-17
DOID:1037	hsa-mir-29a
DOID:1037	hsa-mir-29b-1
DOID:1037	hsa-mir-29b-2
DOID:1037	hsa-mir-29c
DOID:1037	hsa-mir-34a
DOID:1037	hsa-mir-128-2
DOID:1037	hsa-mir-221
DOID:1037	hsa-mir-181a-1
DOID:1037	hsa-mir-181a-2
DOID:1037	hsa-mir-181c
DOID:1037	hsa-mir-146a
DOID:1037	hsa-mir-126
DOID:1037	hsa-let-7b
DOID:1037	hsa-mir-125b-1
DOID:1037	hsa-mir-125b-2
DOID:1037	hsa-mir-100
DOID:1037	hsa-mir-99a
DOID:1037	hsa-mir-143
DOID:1037	hsa-mir-708
DOID:1037	hsa-mir-196b
DOID:1037	hsa-mir-182
DOID:1037	hsa-mir-181b-1
DOID:1040	hsa-mir-146a
DOID:1040	hsa-mir-146b
DOID:1040	hsa-mir-155
DOID:1040	hsa-mir-15a
DOID:1040	hsa-mir-15b
DOID:1040	hsa-mir-16-1
DOID:1040	hsa-mir-16-2
DOID:1040	hsa-mir-181a-1
DOID:1040	hsa-mir-187
DOID:1040	hsa-mir-195
DOID:1040	hsa-mir-206
DOID:1040	hsa-mir-221
DOID:1040	hsa-mir-223
DOID:1040	hsa-mir-23b
DOID:1040	hsa-mir-24-1
DOID:1040	hsa-mir-27b
DOID:1040	hsa-mir-29a
DOID:1040	hsa-mir-29b-1
DOID:1040	hsa-mir-29c
DOID:1040	hsa-mir-22
DOID:1040	hsa-mir-106b
DOID:1040	hsa-mir-92a-1
DOID:1040	hsa-mir-151a
DOID:1040	hsa-mir-34a
DOID:1040	hsa-mir-148a
DOID:1040	hsa-mir-640
DOID:1040	hsa-mir-181a-2
DOID:1040	hsa-mir-29b-2
DOID:1040	hsa-mir-181b-1
DOID:1040	hsa-mir-181c
DOID:1040	hsa-mir-181b-2
DOID:1040	hsa-mir-21
DOID:1040	hsa-mir-107
DOID:1040	hsa-mir-222
DOID:1040	hsa-mir-196b
DOID:1040	hsa-mir-34b
DOID:1040	hsa-mir-34c
DOID:1040	hsa-mir-342
DOID:1040	hsa-mir-103a-1
DOID:1040	hsa-mir-103a-2
DOID:1040	hsa-mir-20a
DOID:1040	hsa-mir-650
DOID:1040	hsa-mir-17
DOID:1040	hsa-mir-18a
DOID:1040	hsa-mir-19a
DOID:1040	hsa-mir-19b-1
DOID:1040	hsa-mir-130a
DOID:1040	hsa-mir-125b-1
DOID:1040	hsa-mir-125b-2
DOID:10534	hsa-mir-101-1
DOID:10534	hsa-mir-101-2
DOID:10534	hsa-mir-15b
DOID:10534	hsa-mir-16-1
DOID:10534	hsa-mir-16-2
DOID:10534	hsa-mir-107
DOID:10534	hsa-mir-132
DOID:10534	hsa-mir-191
DOID:10534	hsa-mir-21
DOID:10534	hsa-mir-214
DOID:10534	hsa-mir-221
DOID:10534	hsa-mir-223
DOID:10534	hsa-mir-24-1
DOID:10534	hsa-mir-24-2
DOID:10534	hsa-mir-25
DOID:10534	hsa-mir-27a
DOID:10534	hsa-mir-106b
DOID:10534	hsa-mir-129-1
DOID:10534	hsa-mir-129-2
DOID:10534	hsa-mir-133b
DOID:10534	hsa-mir-139
DOID:10534	hsa-mir-141
DOID:10534	hsa-mir-148a
DOID:10534	hsa-mir-148b
DOID:10534	hsa-mir-150
DOID:10534	hsa-mir-17
DOID:10534	hsa-mir-18a
DOID:10534	hsa-mir-18b
DOID:10534	hsa-mir-195
DOID:10534	hsa-mir-19a
DOID:10534	hsa-mir-20a
DOID:10534	hsa-mir-20b
DOID:10534	hsa-mir-222
DOID:10534	hsa-mir-31
DOID:10534	hsa-mir-340
DOID:10534	hsa-mir-34a
DOID:10534	hsa-mir-34b
DOID:10534	hsa-mir-34c
DOID:10534	hsa-mir-378a
DOID:10534	hsa-mir-421
DOID:10534	hsa-mir-497
DOID:10534	hsa-mir-658
DOID:10534	hsa-mir-93
DOID:10534	hsa-mir-106a
DOID:10534	hsa-mir-650
DOID:10534	hsa-mir-218-1
DOID:10534	hsa-mir-218-2
DOID:10534	hsa-mir-9-1
DOID:10534	hsa-mir-9-2
DOID:10534	hsa-mir-9-3
DOID:10534	hsa-mir-100
DOID:10534	hsa-let-7g
DOID:10534	hsa-mir-433
DOID:10534	hsa-mir-155
DOID:10534	hsa-mir-126
DOID:10534	hsa-mir-130b
DOID:10534	hsa-mir-196a-2
DOID:10534	hsa-mir-212
DOID:10534	hsa-mir-181c
DOID:10534	hsa-mir-181b-1
DOID:10534	hsa-mir-181b-2
DOID:10534	hsa-mir-331
DOID:10534	hsa-mir-375
DOID:10534	hsa-mir-103a-1
DOID:10534	hsa-mir-103a-2
DOID:10534	hsa-mir-145
DOID:10534	hsa-mir-146a
DOID:10534	hsa-mir-516a-1
DOID:10534	hsa-mir-516a-2
DOID:10534	hsa-mir-125a
DOID:10534	hsa-mir-137
DOID:10534	hsa-mir-142
DOID:10534	hsa-mir-124-1
DOID:10534	hsa-mir-124-2
DOID:10534	hsa-mir-124-3
DOID:10534	hsa-mir-486
DOID:10534	hsa-mir-204
DOID:10534	hsa-mir-449a
DOID:10534	hsa-mir-449b
DOID:10534	hsa-mir-449c
DOID:10534	hsa-mir-622
DOID:10534	hsa-let-7f-1
DOID:10534	hsa-let-7f-2
DOID:10534	hsa-mir-10b
DOID:10534	hsa-mir-370
DOID:10534	hsa-mir-429
DOID:10534	hsa-mir-335
DOID:10534	hsa-mir-194-1
DOID:10534	hsa-mir-194-2
DOID:10534	hsa-mir-494
DOID:10534	hsa-mir-32
DOID:10534	hsa-mir-182
DOID:10534	hsa-mir-143
DOID:10534	hsa-mir-149
DOID:10534	hsa-mir-605
DOID:10534	hsa-mir-200c
DOID:10534	hsa-mir-200b
DOID:10534	hsa-mir-29a
DOID:10534	hsa-mir-27b
DOID:10534	hsa-mir-451a
DOID:10534	hsa-mir-199a-1
DOID:10534	hsa-mir-199a-2
DOID:10534	hsa-mir-30c-1
DOID:10534	hsa-mir-30c-2
DOID:10534	hsa-mir-146b
DOID:10534	hsa-mir-26b
DOID:10534	hsa-mir-374a
DOID:10534	hsa-mir-374b
DOID:10534	hsa-mir-199b
DOID:10534	hsa-mir-140
DOID:10534	hsa-mir-487b
DOID:10534	hsa-mir-95
DOID:10534	hsa-mir-186
DOID:10534	hsa-mir-130a
DOID:10534	hsa-mir-342
DOID:10534	hsa-mir-577
DOID:10534	hsa-mir-128-2
DOID:10534	hsa-mir-503
DOID:10534	hsa-mir-224
DOID:10534	hsa-mir-128-1
DOID:10534	hsa-mir-1-1
DOID:10534	hsa-mir-1-2
DOID:10534	hsa-mir-127
DOID:10534	hsa-mir-526a-1
DOID:10534	hsa-mir-526a-2
DOID:10534	hsa-mir-122
DOID:10534	hsa-mir-518f
DOID:10534	hsa-mir-591
DOID:10534	hsa-mir-524
DOID:10534	hsa-mir-320a
DOID:10534	hsa-mir-520a
DOID:10534	hsa-mir-183
DOID:10534	hsa-mir-516b-1
DOID:10534	hsa-mir-516b-2
DOID:10534	hsa-mir-629
DOID:10534	hsa-mir-595
DOID:10534	hsa-mir-640
DOID:10534	hsa-mir-520d
DOID:10534	hsa-mir-519e
DOID:10534	hsa-mir-363
DOID:10534	hsa-mir-513a-1
DOID:10534	hsa-mir-513a-2
DOID:10534	hsa-mir-513b
DOID:10534	hsa-mir-513c
DOID:10534	hsa-mir-328
DOID:10534	hsa-mir-519a-1
DOID:10534	hsa-mir-519a-2
DOID:10534	hsa-mir-185
DOID:10534	hsa-mir-517a
DOID:10534	hsa-mir-515-1
DOID:10534	hsa-mir-515-2
DOID:10534	hsa-mir-519c
DOID:10534	hsa-mir-661
DOID:10534	hsa-mir-206
DOID:10534	hsa-mir-193b
DOID:10534	hsa-mir-601
DOID:10534	hsa-mir-7-1
DOID:10534	hsa-mir-7-2
DOID:10534	hsa-mir-7-3
DOID:10534	hsa-mir-187
DOID:10534	hsa-mir-371a
DOID:10534	hsa-mir-409
DOID:10534	hsa-mir-610
DOID:10534	hsa-mir-570
DOID:10534	hsa-mir-192
DOID:10534	hsa-mir-196b
DOID:10534	hsa-mir-135a-1
DOID:10534	hsa-mir-135a-2
DOID:10534	hsa-mir-196a-1
DOID:10534	hsa-let-7a-1
DOID:10534	hsa-let-7a-2
DOID:10534	hsa-let-7a-3
DOID:10534	hsa-mir-372
DOID:10534	hsa-mir-373
DOID:10534	hsa-mir-520c
DOID:10534	hsa-mir-302a
DOID:10534	hsa-mir-302b
DOID:10534	hsa-mir-302c
DOID:10534	hsa-mir-302d
DOID:10534	hsa-mir-302e
DOID:10534	hsa-mir-302f
DOID:10534	hsa-mir-30b
DOID:10534	hsa-mir-744
DOID:10534	hsa-mir-376c
DOID:10534	hsa-mir-495
DOID:10534	hsa-mir-551a
DOID:10534	hsa-mir-938
DOID:10534	hsa-mir-181a-1
DOID:10534	hsa-mir-181a-2
DOID:10534	hsa-mir-625
DOID:10534	hsa-mir-574
DOID:10534	hsa-mir-544a
DOID:10534	hsa-mir-544b
DOID:10534	hsa-mir-151a
DOID:10534	hsa-mir-151b
DOID:10534	hsa-mir-125b-1
DOID:10534	hsa-mir-125b-2
DOID:10534	hsa-mir-135b
DOID:10534	hsa-mir-301a
DOID:10534	hsa-mir-296
DOID:10534	hsa-mir-200a
DOID:10534	hsa-mir-29c
DOID:10534	hsa-mir-184
DOID:10534	hsa-mir-1228
DOID:10534	hsa-mir-22
DOID:10534	hsa-let-7a
DOID:10534	hsa-mir-23a
DOID:1059	hsa-mir-137
DOID:10591	hsa-mir-152
DOID:10591	hsa-mir-210
DOID:10591	hsa-mir-411
DOID:10591	hsa-mir-155
DOID:10591	hsa-let-7b
DOID:10591	hsa-mir-128-1
DOID:10591	hsa-mir-128-2
DOID:10591	hsa-mir-133b
DOID:10591	hsa-mir-182
DOID:10591	hsa-mir-302a
DOID:10591	hsa-mir-302b
DOID:10591	hsa-mir-302c
DOID:10591	hsa-mir-302d
DOID:10591	hsa-mir-302e
DOID:10591	hsa-mir-302f
DOID:10591	hsa-mir-21
DOID:10591	hsa-mir-24-1
DOID:10591	hsa-mir-24-2
DOID:10591	hsa-mir-26a-1
DOID:10591	hsa-mir-26a-2
DOID:10591	hsa-mir-181a-1
DOID:10591	hsa-mir-181a-2
DOID:10591	hsa-mir-342
DOID:10591	hsa-mir-574
DOID:10591	hsa-mir-130b
DOID:10591	hsa-mir-103a-1
DOID:10591	hsa-mir-103b-1
DOID:10591	hsa-mir-103a-2
DOID:10591	hsa-mir-103b-2
DOID:10591	hsa-mir-518c
DOID:10591	hsa-mir-17
DOID:10591	hsa-mir-20a
DOID:10591	hsa-mir-20b
DOID:10591	hsa-mir-325
DOID:10591	hsa-mir-29b-1
DOID:10591	hsa-mir-29b-2
DOID:10652	hsa-mir-107
DOID:10652	hsa-mir-29a
DOID:10652	hsa-mir-29b-1
DOID:10652	hsa-mir-106b
DOID:10652	hsa-mir-146a
DOID:10652	hsa-mir-17
DOID:10652	hsa-mir-20a
DOID:10652	hsa-mir-21
DOID:10652	hsa-mir-101-1
DOID:10652	hsa-mir-103a-1
DOID:10652	hsa-mir-103a-2
DOID:10652	hsa-mir-590
DOID:10652	hsa-mir-128-1
DOID:10652	hsa-mir-128-2
DOID:10652	hsa-mir-34c
DOID:10652	hsa-mir-137
DOID:10652	hsa-mir-181c
DOID:10652	hsa-mir-9-1
DOID:10652	hsa-mir-9-2
DOID:10652	hsa-mir-9-3
DOID:10652	hsa-mir-29b-2
DOID:10652	hsa-mir-124-1
DOID:10652	hsa-mir-124-2
DOID:10652	hsa-mir-124-3
DOID:10652	hsa-mir-125b-1
DOID:10652	hsa-mir-125b-2
DOID:10652	hsa-mir-195
DOID:10652	hsa-mir-153-1
DOID:10652	hsa-mir-153-2
DOID:10652	hsa-mir-144
DOID:1074	hsa-mir-155
DOID:1074	hsa-mir-210
DOID:10763	hsa-mir-1-1
DOID:10763	hsa-mir-1-2
DOID:10763	hsa-mir-133a-1
DOID:10763	hsa-mir-133a-2
DOID:10763	hsa-mir-155
DOID:10763	hsa-mir-208b
DOID:10763	hsa-mir-122
DOID:10763	hsa-mir-204
DOID:10763	hsa-mir-637
DOID:10763	hsa-mir-103a-1
DOID:10763	hsa-mir-103a-2
DOID:10763	hsa-mir-21
DOID:10763	hsa-mir-296
DOID:10763	hsa-mir-133b
DOID:10763	hsa-let-7e
DOID:10763	hsa-mir-17
DOID:10763	hsa-mir-328
DOID:10763	hsa-mir-20a
DOID:10763	hsa-mir-150
DOID:10763	hsa-mir-424
DOID:10763	hsa-mir-503
DOID:10763	hsa-mir-145
DOID:10923	hsa-mir-26b
DOID:10923	hsa-mir-151a
DOID:10941	hsa-mir-34b
DOID:10941	hsa-mir-34c
DOID:11054	hsa-mir-127
DOID:11054	hsa-mir-181b-2
DOID:11054	hsa-mir-199b
DOID:11054	hsa-mir-143
DOID:11054	hsa-mir-101-1
DOID:11054	hsa-mir-101-2
DOID:11054	hsa-mir-205
DOID:11054	hsa-mir-21
DOID:11054	hsa-mir-93
DOID:11054	hsa-mir-1-1
DOID:11054	hsa-mir-1-2
DOID:11054	hsa-mir-145
DOID:11054	hsa-mir-133a-1
DOID:11054	hsa-mir-133a-2
DOID:11054	hsa-mir-133b
DOID:11054	hsa-mir-125b-1
DOID:11054	hsa-mir-125b-2
DOID:11054	hsa-mir-200b
DOID:11054	hsa-mir-708
DOID:11054	hsa-mir-99a
DOID:11054	hsa-mir-99b
DOID:11054	hsa-mir-9-1
DOID:11054	hsa-mir-9-2
DOID:11054	hsa-mir-9-3
DOID:11054	hsa-mir-149
DOID:11054	hsa-mir-210
DOID:11054	hsa-mir-212
DOID:11054	hsa-mir-328
DOID:11054	hsa-mir-503
DOID:11054	hsa-mir-1224
DOID:11054	hsa-mir-1227
DOID:11054	hsa-mir-1229
DOID:11054	hsa-mir-96
DOID:11054	hsa-mir-183
DOID:11054	hsa-mir-203
DOID:11054	hsa-mir-29b-1
DOID:11054	hsa-mir-300
DOID:11054	hsa-mir-34a
DOID:11054	hsa-mir-34b
DOID:11054	hsa-mir-34c
DOID:11054	hsa-mir-196a-2
DOID:11054	hsa-mir-196b
DOID:11054	hsa-mir-18a
DOID:11054	hsa-mir-19a
DOID:11054	hsa-mir-107
DOID:11054	hsa-mir-429
DOID:11054	hsa-mir-200c
DOID:11054	hsa-mir-141
DOID:11054	hsa-mir-17
DOID:11054	hsa-mir-200a
DOID:11054	hsa-mir-20a
DOID:11054	hsa-mir-19b-1
DOID:11054	hsa-mir-19b-2
DOID:11054	hsa-mir-92a-1
DOID:11054	hsa-mir-92a-2
DOID:11054	hsa-mir-517a
DOID:11054	hsa-mir-218-1
DOID:11054	hsa-mir-218-2
DOID:11054	hsa-mir-199a-1
DOID:11054	hsa-mir-199a-2
DOID:11054	hsa-mir-493
DOID:11054	hsa-mir-182
DOID:11054	hsa-mir-10a
DOID:11054	hsa-mir-224
DOID:11054	hsa-mir-574
DOID:11054	hsa-mir-195
DOID:11054	hsa-mir-449a
DOID:11054	hsa-mir-27a
DOID:11054	hsa-mir-192
DOID:11054	hsa-mir-155
DOID:11054	hsa-mir-222
DOID:11054	hsa-mir-452
DOID:11054	hsa-mir-100
DOID:11054	hsa-mir-135b
DOID:11054	hsa-mir-15a
DOID:11054	hsa-mir-15b
DOID:11054	hsa-mir-24-1
DOID:11054	hsa-mir-27b
DOID:11054	hsa-mir-10b
DOID:11054	hsa-mir-126
DOID:11054	hsa-mir-221
DOID:11054	hsa-mir-296
DOID:11054	hsa-mir-378a
DOID:11054	hsa-mir-378b
DOID:11054	hsa-mir-378c
DOID:11054	hsa-mir-378d-1
DOID:11054	hsa-mir-378d-2
DOID:11054	hsa-mir-378e
DOID:11054	hsa-mir-378f
DOID:11054	hsa-mir-378g
DOID:11054	hsa-mir-378h
DOID:11054	hsa-mir-378i
DOID:11054	hsa-mir-7-1
DOID:11054	hsa-mir-7-2
DOID:11054	hsa-mir-7-3
DOID:11054	hsa-mir-146a
DOID:11054	hsa-mir-29c
DOID:11054	hsa-mir-138-1
DOID:11054	hsa-mir-138-2
DOID:11054	hsa-mir-642a
DOID:11054	hsa-mir-642b
DOID:11054	hsa-mir-944
DOID:11054	hsa-mir-1280
DOID:11054	hsa-mir-31
DOID:11054	hsa-mir-139
DOID:11054	hsa-mir-142
DOID:11119	hsa-mir-24-1
DOID:11119	hsa-mir-189
DOID:1115	hsa-mir-34a
DOID:1115	hsa-mir-34b
DOID:1115	hsa-mir-34c
DOID:1115	hsa-mir-210
DOID:114	hsa-mir-21
DOID:114	hsa-mir-23a
DOID:114	hsa-mir-27a
DOID:114	hsa-mir-24-2
DOID:11476	hsa-mir-637
DOID:11476	hsa-mir-133a-1
DOID:11476	hsa-mir-133a-2
DOID:11612	hsa-mir-93
DOID:11664	hsa-mir-200a
DOID:11664	hsa-mir-200b
DOID:11664	hsa-mir-141
DOID:11664	hsa-mir-429
DOID:11664	hsa-mir-205
DOID:11664	hsa-mir-192
DOID:11665	hsa-mir-15a
DOID:11665	hsa-mir-16-1
DOID:11665	hsa-mir-16-2
DOID:1168	hsa-mir-122
DOID:1168	hsa-mir-370
DOID:11720	hsa-mir-1-1
DOID:11720	hsa-mir-1-2
DOID:11720	hsa-mir-133a-1
DOID:11720	hsa-mir-133a-2
DOID:11720	hsa-mir-206
DOID:11722	hsa-mir-103a-1
DOID:11722	hsa-mir-103a-2
DOID:11722	hsa-mir-107
DOID:11722	hsa-mir-206
DOID:11722	hsa-mir-1-1
DOID:11722	hsa-mir-335
DOID:11722	hsa-mir-29b-1
DOID:11722	hsa-mir-29b-2
DOID:11722	hsa-mir-29c
DOID:11722	hsa-mir-33a
DOID:11722	hsa-mir-33b
DOID:11722	hsa-mir-1-2
DOID:11722	hsa-mir-125b-1
DOID:11722	hsa-mir-125b-2
DOID:11722	hsa-mir-146b
DOID:11722	hsa-mir-193a
DOID:11722	hsa-mir-193b
DOID:11722	hsa-mir-208a
DOID:11722	hsa-mir-221
DOID:11722	hsa-mir-34a
DOID:11722	hsa-mir-34b
DOID:11722	hsa-mir-34c
DOID:11722	hsa-mir-378a
DOID:11722	hsa-mir-381
DOID:11723	hsa-mir-31
DOID:11723	hsa-mir-1-1
DOID:11723	hsa-mir-1-2
DOID:11723	hsa-mir-133a-1
DOID:11723	hsa-mir-133a-2
DOID:11723	hsa-mir-133b
DOID:11723	hsa-mir-206
DOID:11723	hsa-mir-21
DOID:11723	hsa-mir-29b-1
DOID:11723	hsa-mir-29b-2
DOID:11723	hsa-mir-29a
DOID:11723	hsa-mir-29c
DOID:11723	hsa-mir-199a-1
DOID:11723	hsa-mir-199a-2
DOID:11727	hsa-mir-25
DOID:11727	hsa-mir-32
DOID:11727	hsa-mir-363
DOID:11727	hsa-mir-367
DOID:11727	hsa-mir-92a-1
DOID:11727	hsa-mir-92a-2
DOID:11830	hsa-mir-328
DOID:1192	hsa-mir-204
DOID:11934	hsa-let-7a-1
DOID:11934	hsa-let-7a-2
DOID:11934	hsa-let-7a-3
DOID:11934	hsa-let-7b
DOID:11934	hsa-let-7c
DOID:11934	hsa-let-7d
DOID:11934	hsa-let-7e
DOID:11934	hsa-let-7f-1
DOID:11934	hsa-let-7f-2
DOID:11934	hsa-let-7g
DOID:11934	hsa-let-7i
DOID:11934	hsa-mir-1-1
DOID:11934	hsa-mir-1-2
DOID:11934	hsa-mir-130b
DOID:11934	hsa-mir-133a-1
DOID:11934	hsa-mir-133a-2
DOID:11934	hsa-mir-142
DOID:11934	hsa-mir-146b
DOID:11934	hsa-mir-155
DOID:11934	hsa-mir-181a-1
DOID:11934	hsa-mir-181a-2
DOID:11934	hsa-mir-181b-1
DOID:11934	hsa-mir-181b-2
DOID:11934	hsa-mir-181d
DOID:11934	hsa-mir-18a
DOID:11934	hsa-mir-18b
DOID:11934	hsa-mir-193b
DOID:11934	hsa-mir-205
DOID:11934	hsa-mir-21
DOID:11934	hsa-mir-221
DOID:11934	hsa-mir-29c
DOID:11934	hsa-mir-455
DOID:11934	hsa-mir-491
DOID:11934	hsa-mir-499a
DOID:11934	hsa-mir-15a
DOID:11934	hsa-mir-204
DOID:11934	hsa-mir-200c
DOID:11934	hsa-mir-100
DOID:11934	hsa-mir-130a
DOID:11934	hsa-mir-197
DOID:11934	hsa-mir-195
DOID:11934	hsa-mir-101-1
DOID:11934	hsa-mir-101-2
DOID:11934	hsa-mir-744
DOID:11934	hsa-mir-1271
DOID:11934	hsa-mir-141
DOID:11934	hsa-mir-95
DOID:11934	hsa-mir-27b
DOID:11934	hsa-mir-375
DOID:11934	hsa-mir-107
DOID:11934	hsa-mir-223
DOID:11934	hsa-mir-31
DOID:11934	hsa-mir-99a
DOID:11934	hsa-mir-143
DOID:11934	hsa-mir-34a
DOID:11934	hsa-mir-9-1
DOID:11934	hsa-mir-9-2
DOID:11934	hsa-mir-9-3
DOID:11934	hsa-mir-125a
DOID:11934	hsa-mir-125b-1
DOID:11934	hsa-mir-125b-2
DOID:11934	hsa-mir-203
DOID:11934	hsa-mir-26b
DOID:11934	hsa-mir-302a
DOID:11934	hsa-mir-302b
DOID:11934	hsa-mir-302c
DOID:11934	hsa-mir-302d
DOID:11934	hsa-mir-302e
DOID:11934	hsa-mir-302f
DOID:11934	hsa-mir-7-1
DOID:11934	hsa-mir-7-2
DOID:11934	hsa-mir-7-3
DOID:11934	hsa-mir-363
DOID:11934	hsa-mir-885
DOID:11934	hsa-mir-138-1
DOID:11934	hsa-mir-138-2
DOID:11934	hsa-mir-211
DOID:11934	hsa-mir-145
DOID:11949	hsa-mir-146a
DOID:11984	hsa-mir-1-1
DOID:11984	hsa-mir-1-2
DOID:11984	hsa-mir-133a-1
DOID:11984	hsa-mir-133a-2
DOID:11984	hsa-mir-150
DOID:11984	hsa-mir-181b-1
DOID:11984	hsa-mir-181b-2
DOID:11984	hsa-mir-195
DOID:11984	hsa-mir-199a-1
DOID:11984	hsa-mir-199a-2
DOID:11984	hsa-mir-208a
DOID:11984	hsa-mir-214
DOID:11984	hsa-mir-23a
DOID:11984	hsa-mir-23b
DOID:11984	hsa-mir-24-1
DOID:11984	hsa-mir-24-2
DOID:11984	hsa-mir-21
DOID:11984	hsa-mir-125b-1
DOID:11984	hsa-mir-125b-2
DOID:11984	hsa-mir-9-1
DOID:11984	hsa-mir-9-2
DOID:11984	hsa-mir-9-3
DOID:11984	hsa-mir-27b
DOID:1227	hsa-mir-196b
DOID:1227	hsa-mir-21
DOID:12306	hsa-mir-196a-2
DOID:12336	hsa-mir-1302-1
DOID:12336	hsa-mir-1302-2
DOID:12336	hsa-mir-1302-3
DOID:12336	hsa-mir-1302-4
DOID:12336	hsa-mir-1302-5
DOID:12336	hsa-mir-1302-6
DOID:12336	hsa-mir-1302-7
DOID:12336	hsa-mir-1302-8
DOID:12336	hsa-mir-34c
DOID:12336	hsa-mir-122
DOID:12336	hsa-mir-146b
DOID:12336	hsa-mir-181a-1
DOID:12336	hsa-mir-181a-2
DOID:12336	hsa-mir-374b
DOID:12336	hsa-mir-509-1
DOID:12336	hsa-mir-509-2
DOID:12336	hsa-mir-509-3
DOID:12336	hsa-mir-513a-1
DOID:12336	hsa-mir-513a-2
DOID:12361	hsa-mir-154
DOID:12361	hsa-mir-376b
DOID:12361	hsa-mir-431
DOID:1240	hsa-mir-15a
DOID:1240	hsa-mir-16-1
DOID:1240	hsa-mir-125a
DOID:1240	hsa-mir-181a-1
DOID:1240	hsa-mir-181a-2
DOID:1240	hsa-mir-199b
DOID:1240	hsa-mir-339
DOID:1240	hsa-mir-378a
DOID:1240	hsa-mir-454
DOID:1240	hsa-mir-575
DOID:1240	hsa-mir-660
DOID:1240	hsa-mir-663a
DOID:1240	hsa-mir-196b
DOID:1240	hsa-mir-17
DOID:1240	hsa-mir-18a
DOID:1240	hsa-mir-19a
DOID:1240	hsa-mir-19b-1
DOID:1240	hsa-mir-19b-2
DOID:1240	hsa-mir-20a
DOID:1240	hsa-mir-138-1
DOID:1240	hsa-mir-138-2
DOID:1240	hsa-mir-331
DOID:1240	hsa-mir-27a
DOID:1240	hsa-mir-92a-1
DOID:1240	hsa-mir-92a-2
DOID:1240	hsa-mir-21
DOID:1240	hsa-mir-485
DOID:1240	hsa-mir-34a
DOID:1240	hsa-mir-143
DOID:1240	hsa-mir-31
DOID:1240	hsa-mir-199a-1
DOID:1240	hsa-mir-199a-2
DOID:1240	hsa-mir-125b-1
DOID:1240	hsa-mir-125b-2
DOID:1240	hsa-mir-16-2
DOID:1240	hsa-mir-150
DOID:1240	hsa-mir-495
DOID:1240	hsa-mir-9-1
DOID:1240	hsa-mir-9-2
DOID:1240	hsa-mir-9-3
DOID:12603	hsa-mir-221
DOID:12603	hsa-mir-222
DOID:12689	hsa-mir-21
DOID:127	hsa-mir-363
DOID:127	hsa-mir-490
DOID:127	hsa-mir-137
DOID:127	hsa-mir-217
DOID:127	hsa-mir-4792
DOID:127	hsa-mir-106b
DOID:127	hsa-mir-93
DOID:127	hsa-mir-200a
DOID:127	hsa-let-7c
DOID:12849	hsa-mir-106a
DOID:12849	hsa-mir-106b
DOID:12849	hsa-mir-129-1
DOID:12849	hsa-mir-129-2
DOID:12849	hsa-mir-132
DOID:12849	hsa-mir-140
DOID:12849	hsa-mir-146a
DOID:12849	hsa-mir-146b
DOID:12849	hsa-mir-148b
DOID:12849	hsa-mir-15a
DOID:12849	hsa-mir-15b
DOID:12849	hsa-mir-181d
DOID:12849	hsa-mir-193b
DOID:12849	hsa-mir-21
DOID:12849	hsa-mir-212
DOID:12849	hsa-mir-23a
DOID:12849	hsa-mir-23b
DOID:12849	hsa-mir-27a
DOID:12849	hsa-mir-363
DOID:12849	hsa-mir-381
DOID:12849	hsa-mir-431
DOID:12849	hsa-mir-432
DOID:12849	hsa-mir-484
DOID:12849	hsa-mir-539
DOID:12849	hsa-mir-550a-1
DOID:12849	hsa-mir-550a-2
DOID:12849	hsa-mir-598
DOID:12849	hsa-mir-652
DOID:12849	hsa-mir-663a
DOID:12849	hsa-mir-7-1
DOID:12849	hsa-mir-7-2
DOID:12849	hsa-mir-7-3
DOID:12849	hsa-mir-92a-1
DOID:12849	hsa-mir-92a-2
DOID:12849	hsa-mir-93
DOID:12849	hsa-mir-95
DOID:12849	hsa-mir-486
DOID:12849	hsa-mir-181b-1
DOID:12858	hsa-mir-34b
DOID:12858	hsa-mir-125b-1
DOID:12858	hsa-mir-125b-2
DOID:12858	hsa-mir-150
DOID:12858	hsa-mir-146a
DOID:12858	hsa-mir-214
DOID:12858	hsa-mir-200a
DOID:12858	hsa-mir-200c
DOID:12858	hsa-mir-22
DOID:1289	hsa-let-7b
DOID:1289	hsa-mir-139
DOID:1289	hsa-mir-146a
DOID:1289	hsa-mir-328
DOID:1289	hsa-mir-337
DOID:1289	hsa-mir-338
DOID:1289	hsa-mir-342
DOID:12894	hsa-mir-146a
DOID:12894	hsa-mir-146b
DOID:12930	hsa-mir-196a-2
DOID:12930	hsa-mir-499a
DOID:12930	hsa-let-7i
DOID:12930	hsa-mir-126
DOID:12930	hsa-mir-155
DOID:12930	hsa-mir-21
DOID:12932	hsa-mir-208a
DOID:12932	hsa-mir-25
DOID:12932	hsa-mir-29a
DOID:12932	hsa-mir-101-1
DOID:12932	hsa-mir-101-2
DOID:1307	hsa-mir-659
DOID:1307	hsa-mir-132
DOID:1307	hsa-mir-212
DOID:13099	hsa-mir-146a
DOID:13099	hsa-mir-196a-2
DOID:13189	hsa-mir-519a-1
DOID:13189	hsa-mir-519a-2
DOID:13189	hsa-mir-519b
DOID:13189	hsa-mir-519c
DOID:13189	hsa-mir-519d
DOID:13189	hsa-mir-519e
DOID:13189	hsa-mir-520a
DOID:13189	hsa-mir-520b
DOID:13189	hsa-mir-520e
DOID:13189	hsa-mir-520d
DOID:13189	hsa-mir-520f
DOID:13189	hsa-mir-520g
DOID:13189	hsa-mir-520h
DOID:1319	hsa-mir-21
DOID:1319	hsa-mir-222
DOID:1319	hsa-mir-9-1
DOID:1319	hsa-mir-9-2
DOID:1319	hsa-mir-92b
DOID:1319	hsa-mir-9-3
DOID:1319	hsa-mir-34a
DOID:1319	hsa-mir-326
DOID:1319	hsa-mir-129-1
DOID:1319	hsa-mir-129-2
DOID:1324	hsa-let-7a-1
DOID:1324	hsa-let-7a-2
DOID:1324	hsa-let-7a-3
DOID:1324	hsa-let-7b
DOID:1324	hsa-let-7c
DOID:1324	hsa-let-7d
DOID:1324	hsa-let-7e
DOID:1324	hsa-let-7f-1
DOID:1324	hsa-let-7f-2
DOID:1324	hsa-let-7g
DOID:1324	hsa-let-7i
DOID:1324	hsa-mir-101-1
DOID:1324	hsa-mir-106a
DOID:1324	hsa-mir-124-1
DOID:1324	hsa-mir-124-2
DOID:1324	hsa-mir-124-3
DOID:1324	hsa-mir-125a
DOID:1324	hsa-mir-125b-1
DOID:1324	hsa-mir-126
DOID:1324	hsa-mir-128-2
DOID:1324	hsa-mir-132
DOID:1324	hsa-mir-140
DOID:1324	hsa-mir-143
DOID:1324	hsa-mir-145
DOID:1324	hsa-mir-146a
DOID:1324	hsa-mir-146b
DOID:1324	hsa-mir-150
DOID:1324	hsa-mir-155
DOID:1324	hsa-mir-17
DOID:1324	hsa-mir-181c
DOID:1324	hsa-mir-183
DOID:1324	hsa-mir-18a
DOID:1324	hsa-mir-191
DOID:1324	hsa-mir-192
DOID:1324	hsa-mir-197
DOID:1324	hsa-mir-198
DOID:1324	hsa-mir-199a-1
DOID:1324	hsa-mir-199b
DOID:1324	hsa-mir-19a
DOID:1324	hsa-mir-19b-1
DOID:1324	hsa-mir-203
DOID:1324	hsa-mir-205
DOID:1324	hsa-mir-20a
DOID:1324	hsa-mir-21
DOID:1324	hsa-mir-210
DOID:1324	hsa-mir-212
DOID:1324	hsa-mir-214
DOID:1324	hsa-mir-216a
DOID:1324	hsa-mir-216b
DOID:1324	hsa-mir-218-2
DOID:1324	hsa-mir-219-1
DOID:1324	hsa-mir-223
DOID:1324	hsa-mir-224
DOID:1324	hsa-mir-24-2
DOID:1324	hsa-mir-26a-1
DOID:1324	hsa-mir-27b
DOID:1324	hsa-mir-29a
DOID:1324	hsa-mir-29b-1
DOID:1324	hsa-mir-29b-2
DOID:1324	hsa-mir-29c
DOID:1324	hsa-mir-30a
DOID:1324	hsa-mir-30b
DOID:1324	hsa-mir-30c-1
DOID:1324	hsa-mir-30c-2
DOID:1324	hsa-mir-30d
DOID:1324	hsa-mir-30e
DOID:1324	hsa-mir-32
DOID:1324	hsa-mir-33a
DOID:1324	hsa-mir-33b
DOID:1324	hsa-mir-34a
DOID:1324	hsa-mir-34b
DOID:1324	hsa-mir-34c
DOID:1324	hsa-mir-9-1
DOID:1324	hsa-mir-9-2
DOID:1324	hsa-mir-92a-1
DOID:1324	hsa-mir-9-3
DOID:1324	hsa-mir-95
DOID:1324	hsa-mir-1-1
DOID:1324	hsa-mir-1-2
DOID:1324	hsa-mir-196a-2
DOID:1324	hsa-mir-142
DOID:1324	hsa-mir-181a-1
DOID:1324	hsa-mir-181a-2
DOID:1324	hsa-mir-136
DOID:1324	hsa-mir-376a-1
DOID:1324	hsa-mir-376a-2
DOID:1324	hsa-mir-31
DOID:1324	hsa-mir-486
DOID:1324	hsa-mir-499a
DOID:1324	hsa-mir-185
DOID:1324	hsa-mir-98
DOID:1324	hsa-mir-93
DOID:1324	hsa-mir-18b
DOID:1324	hsa-mir-103a-1
DOID:1324	hsa-mir-103a-2
DOID:1324	hsa-mir-107
DOID:1324	hsa-mir-148a
DOID:1324	hsa-mir-133b
DOID:1324	hsa-mir-629
DOID:1324	hsa-mir-181b-1
DOID:1324	hsa-mir-181b-2
DOID:1324	hsa-mir-182
DOID:1324	hsa-mir-301a
DOID:1324	hsa-mir-338
DOID:1324	hsa-mir-186
DOID:1324	hsa-mir-206
DOID:1324	hsa-mir-497
DOID:1324	hsa-mir-638
DOID:1324	hsa-mir-200a
DOID:1324	hsa-mir-200b
DOID:1324	hsa-mir-200c
DOID:1324	hsa-mir-222
DOID:1324	hsa-mir-101-2
DOID:1324	hsa-mir-375
DOID:1324	hsa-mir-26b
DOID:1324	hsa-mir-96
DOID:1324	hsa-mir-133a-1
DOID:1324	hsa-mir-100
DOID:1324	hsa-mir-330
DOID:1324	hsa-mir-494
DOID:1324	hsa-mir-221
DOID:1324	hsa-mir-103b-1
DOID:1324	hsa-mir-103b-2
DOID:1324	hsa-mir-365a
DOID:1324	hsa-mir-365b
DOID:1324	hsa-mir-134
DOID:1324	hsa-mir-193a
DOID:1324	hsa-mir-127
DOID:1324	hsa-mir-25
DOID:1324	hsa-mir-520h
DOID:1324	hsa-mir-542
DOID:1324	hsa-mir-26a-2
DOID:1324	hsa-mir-22
DOID:1324	hsa-mir-10b
DOID:1324	hsa-mir-381
DOID:1324	hsa-mir-513a-1
DOID:1324	hsa-mir-513a-2
DOID:1324	hsa-mir-23a
DOID:1324	hsa-mir-1297
DOID:1324	hsa-mir-511-1
DOID:1324	hsa-mir-511-2
DOID:1324	hsa-mir-27a
DOID:1324	hsa-mir-574
DOID:1324	hsa-mir-7-1
DOID:1324	hsa-mir-7-2
DOID:1324	hsa-mir-7-3
DOID:1324	hsa-mir-326
DOID:1324	hsa-mir-196a-1
DOID:1324	hsa-mir-137
DOID:1324	hsa-mir-335
DOID:1324	hsa-mir-138-1
DOID:1324	hsa-mir-138-2
DOID:1324	hsa-mir-487b
DOID:1324	hsa-mir-135a-1
DOID:1324	hsa-mir-135a-2
DOID:1324	hsa-mir-135b
DOID:1324	hsa-mir-29b
DOID:13241	hsa-mir-155
DOID:13241	hsa-mir-146a
DOID:13593	hsa-mir-195
DOID:13593	hsa-mir-26b
DOID:13593	hsa-mir-335
DOID:13593	hsa-mir-222
DOID:13593	hsa-mir-21
DOID:13593	hsa-mir-325
DOID:13608	hsa-mir-29a
DOID:13608	hsa-mir-29b-1
DOID:13636	hsa-mir-181c
DOID:1380	hsa-mir-9-1
DOID:1380	hsa-mir-9-2
DOID:1380	hsa-mir-9-3
DOID:1380	hsa-mir-27a
DOID:1380	hsa-mir-27b
DOID:1380	hsa-mir-96
DOID:1380	hsa-mir-153-1
DOID:1380	hsa-mir-153-2
DOID:1380	hsa-mir-182
DOID:1380	hsa-mir-183
DOID:1380	hsa-mir-186
DOID:1380	hsa-mir-155
DOID:1380	hsa-mir-1-1
DOID:1380	hsa-mir-124-1
DOID:1380	hsa-mir-124-2
DOID:1380	hsa-mir-124-3
DOID:1380	hsa-mir-148a
DOID:1380	hsa-mir-152
DOID:1380	hsa-mir-18b
DOID:1380	hsa-mir-200a
DOID:1380	hsa-mir-208a
DOID:1380	hsa-mir-21
DOID:1380	hsa-mir-204
DOID:1380	hsa-mir-100
DOID:1380	hsa-mir-378a
DOID:1380	hsa-mir-99a
DOID:1380	hsa-mir-194-1
DOID:1380	hsa-mir-194-2
DOID:1380	hsa-mir-200b
DOID:1380	hsa-mir-200c
DOID:1380	hsa-mir-141
DOID:1380	hsa-mir-429
DOID:1380	hsa-mir-125b-1
DOID:1380	hsa-mir-125b-2
DOID:1380	hsa-let-7a-1
DOID:1380	hsa-let-7a-2
DOID:1380	hsa-let-7a-3
DOID:1380	hsa-let-7b
DOID:1380	hsa-let-7c
DOID:1380	hsa-let-7d
DOID:1380	hsa-let-7e
DOID:1380	hsa-let-7f-1
DOID:1380	hsa-let-7f-2
DOID:1380	hsa-let-7g
DOID:1380	hsa-let-7i
DOID:1380	hsa-mir-30c-1
DOID:1380	hsa-mir-30c-2
DOID:1380	hsa-mir-205
DOID:1380	hsa-mir-142
DOID:1380	hsa-mir-146b
DOID:1380	hsa-mir-193b
DOID:1380	hsa-mir-29c
DOID:1380	hsa-mir-625
DOID:1380	hsa-mir-633
DOID:1380	hsa-mir-103a-1
DOID:1380	hsa-mir-103a-2
DOID:1380	hsa-mir-103b-1
DOID:1380	hsa-mir-103b-2
DOID:1380	hsa-mir-210
DOID:1380	hsa-mir-193a
DOID:1380	hsa-mir-199b
DOID:1380	hsa-mir-130b
DOID:13922	hsa-mir-21
DOID:13922	hsa-mir-223
DOID:13922	hsa-mir-375
DOID:13922	hsa-mir-675
DOID:13922	hsa-mir-146a
DOID:13922	hsa-mir-146b
DOID:13922	hsa-mir-222
DOID:13922	hsa-mir-7-1
DOID:13922	hsa-mir-7-2
DOID:13922	hsa-mir-7-3
DOID:13922	hsa-mir-29b-1
DOID:13922	hsa-mir-29b-2
DOID:13922	hsa-mir-339
DOID:13922	hsa-mir-142
DOID:13922	hsa-mir-132
DOID:13922	hsa-mir-212
DOID:13922	hsa-mir-592
DOID:13922	hsa-mir-92a-1
DOID:13922	hsa-mir-106b
DOID:13922	hsa-mir-211
DOID:13922	hsa-mir-210
DOID:13922	hsa-mir-365a
DOID:13922	hsa-mir-203
DOID:13922	hsa-mir-193a
DOID:13922	hsa-mir-193b
DOID:13922	hsa-let-7c
DOID:13922	hsa-mir-144
DOID:13922	hsa-mir-30a
DOID:13922	hsa-mir-145
DOID:13949	hsa-mir-449b
DOID:13949	hsa-mir-500a
DOID:13949	hsa-mir-328
DOID:13949	hsa-mir-320a
DOID:13949	hsa-mir-320b-1
DOID:13949	hsa-mir-320b-2
DOID:13949	hsa-mir-320c-1
DOID:13949	hsa-mir-320c-2
DOID:13949	hsa-mir-320d-1
DOID:13949	hsa-mir-320d-2
DOID:13949	hsa-mir-199a-1
DOID:13949	hsa-mir-199a-2
DOID:1395	hsa-mir-31
DOID:14004	hsa-mir-29a
DOID:14004	hsa-mir-29b-1
DOID:14004	hsa-mir-29b-2
DOID:14004	hsa-mir-29c
DOID:14004	hsa-mir-30a
DOID:14004	hsa-mir-30b
DOID:14004	hsa-mir-30c-1
DOID:14004	hsa-mir-30c-2
DOID:14004	hsa-mir-30d
DOID:14004	hsa-mir-30e
DOID:14004	hsa-mir-1-1
DOID:14004	hsa-mir-1-2
DOID:14004	hsa-mir-21
DOID:14004	hsa-mir-133a-1
DOID:14004	hsa-mir-133a-2
DOID:14227	hsa-mir-17
DOID:14227	hsa-mir-18a
DOID:14227	hsa-mir-19a
DOID:14227	hsa-mir-19b-1
DOID:14227	hsa-mir-19b-2
DOID:14227	hsa-mir-20a
DOID:14227	hsa-mir-302a
DOID:14227	hsa-mir-371a
DOID:14227	hsa-mir-372
DOID:14227	hsa-mir-373
DOID:14227	hsa-mir-383
DOID:14227	hsa-mir-491
DOID:14227	hsa-mir-520d
DOID:14227	hsa-mir-92a-1
DOID:14227	hsa-mir-92a-2
DOID:14227	hsa-mir-141
DOID:14227	hsa-mir-429
DOID:14227	hsa-mir-7-1
DOID:14227	hsa-mir-7-2
DOID:14227	hsa-mir-7-3
DOID:14250	hsa-mir-155
DOID:14250	hsa-mir-1246
DOID:14261	hsa-mir-134
DOID:14330	hsa-mir-133b
DOID:14330	hsa-mir-433
DOID:14330	hsa-mir-7-1
DOID:14330	hsa-mir-7-2
DOID:14330	hsa-mir-7-3
DOID:14330	hsa-mir-1-1
DOID:14330	hsa-mir-1-2
DOID:14330	hsa-mir-22
DOID:14330	hsa-mir-29a
DOID:14330	hsa-mir-29b-1
DOID:14330	hsa-mir-29b-2
DOID:14330	hsa-mir-29c
DOID:14330	hsa-mir-16-2
DOID:14330	hsa-mir-26a-2
DOID:14330	hsa-mir-30a
DOID:14330	hsa-mir-34b
DOID:14330	hsa-mir-34c
DOID:14330	hsa-mir-335
DOID:14330	hsa-mir-374a
DOID:14330	hsa-mir-199b
DOID:14330	hsa-mir-126
DOID:14330	hsa-mir-151a
DOID:14330	hsa-mir-147a
DOID:14330	hsa-mir-28
DOID:14330	hsa-mir-30b
DOID:14330	hsa-mir-374b
DOID:14330	hsa-mir-19b-1
DOID:14330	hsa-mir-19b-2
DOID:14330	hsa-mir-30c-1
DOID:14330	hsa-mir-30c-2
DOID:14330	hsa-mir-301a
DOID:14330	hsa-mir-26a-1
DOID:14330	hsa-mir-199a-1
DOID:14330	hsa-mir-199a-2
DOID:14330	hsa-mir-205
DOID:1485	hsa-mir-155
DOID:1612	hsa-let-7a-2
DOID:1612	hsa-let-7a-3
DOID:1612	hsa-let-7d
DOID:1612	hsa-let-7f-2
DOID:1612	hsa-mir-10b
DOID:1612	hsa-mir-125a
DOID:1612	hsa-mir-125b-1
DOID:1612	hsa-mir-125b-2
DOID:1612	hsa-mir-127
DOID:1612	hsa-mir-132
DOID:1612	hsa-mir-143
DOID:1612	hsa-mir-145
DOID:1612	hsa-mir-146a
DOID:1612	hsa-mir-146b
DOID:1612	hsa-mir-155
DOID:1612	hsa-mir-15a
DOID:1612	hsa-mir-17
DOID:1612	hsa-mir-181b-1
DOID:1612	hsa-mir-206
DOID:1612	hsa-mir-20a
DOID:1612	hsa-mir-21
DOID:1612	hsa-mir-29b-1
DOID:1612	hsa-mir-34a
DOID:1612	hsa-mir-34b
DOID:1612	hsa-mir-34c
DOID:1612	hsa-mir-9-1
DOID:1612	hsa-mir-9-2
DOID:1612	hsa-mir-9-3
DOID:1612	hsa-mir-200a
DOID:1612	hsa-mir-200b
DOID:1612	hsa-mir-200c
DOID:1612	hsa-mir-141
DOID:1612	hsa-mir-429
DOID:1612	hsa-mir-205
DOID:1612	hsa-mir-210
DOID:1612	hsa-mir-296
DOID:1612	hsa-mir-1-1
DOID:1612	hsa-mir-133a-2
DOID:1612	hsa-mir-153-2
DOID:1612	hsa-mir-339
DOID:1612	hsa-mir-103a-2
DOID:1612	hsa-mir-106b
DOID:1612	hsa-mir-25
DOID:1612	hsa-mir-93
DOID:1612	hsa-mir-219-1
DOID:1612	hsa-mir-135b
DOID:1612	hsa-mir-194-1
DOID:1612	hsa-mir-215
DOID:1612	hsa-mir-338
DOID:1612	hsa-mir-199a-2
DOID:1612	hsa-mir-214
DOID:1612	hsa-mir-151a
DOID:1612	hsa-mir-30b
DOID:1612	hsa-mir-30d
DOID:1612	hsa-mir-488
DOID:1612	hsa-mir-302a
DOID:1612	hsa-mir-302b
DOID:1612	hsa-mir-302c
DOID:1612	hsa-mir-302d
DOID:1612	hsa-mir-367
DOID:1612	hsa-mir-218-1
DOID:1612	hsa-mir-383
DOID:1612	hsa-mir-18a
DOID:1612	hsa-mir-19a
DOID:1612	hsa-mir-19b-1
DOID:1612	hsa-mir-320a
DOID:1612	hsa-mir-10a
DOID:1612	hsa-mir-149
DOID:1612	hsa-mir-196a-2
DOID:1612	hsa-mir-204
DOID:1612	hsa-mir-221
DOID:1612	hsa-mir-222
DOID:1612	hsa-mir-29a
DOID:1612	hsa-mir-30c-1
DOID:1612	hsa-mir-451a
DOID:1612	hsa-mir-499a
DOID:1612	hsa-mir-510
DOID:1612	hsa-mir-516a-1
DOID:1612	hsa-mir-516a-2
DOID:1612	hsa-mir-516b-1
DOID:1612	hsa-mir-516b-2
DOID:1612	hsa-mir-7-1
DOID:1612	hsa-mir-7-2
DOID:1612	hsa-mir-7-3
DOID:1612	hsa-mir-20b
DOID:1612	hsa-mir-519d
DOID:1612	hsa-mir-183
DOID:1612	hsa-mir-197
DOID:1612	hsa-mir-493
DOID:1612	hsa-mir-497
DOID:1612	hsa-mir-195
DOID:1612	hsa-mir-18b
DOID:1612	hsa-mir-193b
DOID:1612	hsa-mir-96
DOID:1612	hsa-mir-182
DOID:1612	hsa-mir-223
DOID:1612	hsa-mir-31
DOID:1612	hsa-mir-103a-1
DOID:1612	hsa-mir-107
DOID:1612	hsa-mir-326
DOID:1612	hsa-mir-133b
DOID:1612	hsa-mir-486
DOID:1612	hsa-mir-629
DOID:1612	hsa-mir-345
DOID:1612	hsa-mir-27a
DOID:1612	hsa-mir-92a-1
DOID:1612	hsa-mir-92a-2
DOID:1612	hsa-mir-30a
DOID:1612	hsa-mir-661
DOID:1612	hsa-mir-342
DOID:1612	hsa-mir-520a
DOID:1612	hsa-mir-519e
DOID:1612	hsa-mir-328
DOID:1612	hsa-mir-519c
DOID:1612	hsa-mir-520h
DOID:1612	hsa-mir-340
DOID:1612	hsa-mir-126
DOID:1612	hsa-mir-495
DOID:1612	hsa-mir-1258
DOID:1612	hsa-mir-181a-1
DOID:1612	hsa-mir-181a-2
DOID:1612	hsa-mir-373
DOID:1612	hsa-mir-335
DOID:1612	hsa-mir-199a-1
DOID:1612	hsa-mir-199b
DOID:1612	hsa-mir-124-1
DOID:1612	hsa-mir-124-2
DOID:1612	hsa-mir-124-3
DOID:1612	hsa-mir-520b
DOID:1612	hsa-mir-29b-2
DOID:1612	hsa-let-7a-1
DOID:1612	hsa-mir-301a
DOID:1612	hsa-mir-301b
DOID:1612	hsa-let-7c
DOID:1612	hsa-mir-24-2
DOID:1612	hsa-mir-26b
DOID:1612	hsa-mir-203
DOID:1612	hsa-mir-100
DOID:1612	hsa-let-7g
DOID:1612	hsa-mir-1-2
DOID:1612	hsa-mir-375
DOID:1612	hsa-mir-224
DOID:1612	hsa-mir-139
DOID:1612	hsa-mir-450a-1
DOID:1612	hsa-mir-450a-2
DOID:1612	hsa-mir-450b
DOID:1612	hsa-mir-140
DOID:1612	hsa-mir-365a
DOID:1612	hsa-mir-365b
DOID:1612	hsa-mir-425
DOID:1612	hsa-mir-128-1
DOID:1612	hsa-mir-22
DOID:1612	hsa-mir-181b-2
DOID:1612	hsa-let-7e
DOID:1612	hsa-mir-24-1
DOID:1612	hsa-mir-505
DOID:1612	hsa-let-7f-1
DOID:1612	hsa-mir-26a-1
DOID:1612	hsa-mir-26a-2
DOID:1612	hsa-mir-520c
DOID:1612	hsa-mir-520d
DOID:1612	hsa-mir-1245b
DOID:1612	hsa-mir-1245a
DOID:1612	hsa-mir-320b-1
DOID:1612	hsa-mir-320b-2
DOID:1612	hsa-mir-320c-1
DOID:1612	hsa-mir-320c-2
DOID:1612	hsa-mir-320d-1
DOID:1612	hsa-mir-320d-2
DOID:1612	hsa-mir-320e
DOID:1612	hsa-mir-23b
DOID:1612	hsa-mir-27b
DOID:1612	hsa-mir-4306
DOID:1612	hsa-mir-202
DOID:1612	hsa-mir-4257
DOID:1612	hsa-mir-1323
DOID:1612	hsa-mir-922
DOID:1612	hsa-mir-718
DOID:1612	hsa-mir-625
DOID:1612	hsa-mir-1471
DOID:1612	hsa-mir-193a
DOID:1612	hsa-mir-1915
DOID:1612	hsa-mir-2355
DOID:1612	hsa-mir-3186
DOID:1612	hsa-mir-3130-1
DOID:1612	hsa-mir-3130-2
DOID:1612	hsa-mir-526a-1
DOID:1612	hsa-mir-526a-2
DOID:1612	hsa-mir-1469
DOID:1612	hsa-mir-874
DOID:1612	hsa-mir-16-1
DOID:1612	hsa-mir-16-2
DOID:1612	hsa-mir-133a-1
DOID:1612	hsa-let-7b
DOID:1612	hsa-mir-324
DOID:1612	hsa-let-7i
DOID:1612	hsa-mir-29c
DOID:1612	hsa-mir-513a-1
DOID:1612	hsa-mir-513a-2
DOID:1612	hsa-mir-147a
DOID:1612	hsa-mir-299
DOID:1612	hsa-mir-411
DOID:1612	hsa-mir-452
DOID:1612	hsa-mir-23a
DOID:1612	hsa-mir-122
DOID:1612	hsa-mir-638
DOID:1612	hsa-mir-663a
DOID:1612	hsa-mir-135a-1
DOID:1612	hsa-mir-135a-2
DOID:1612	hsa-mir-151b
DOID:1612	hsa-mir-298
DOID:1612	hsa-mir-608
DOID:1612	hsa-mir-103b-1
DOID:1612	hsa-mir-103b-2
DOID:1612	hsa-mir-423
DOID:1612	hsa-mir-30c-2
DOID:1612	hsa-mir-218-2
DOID:1612	hsa-mir-632
DOID:1612	hsa-mir-137
DOID:1612	hsa-mir-194-2
DOID:1612	hsa-mir-191
DOID:1612	hsa-mir-129-1
DOID:1612	hsa-mir-129-2
DOID:1612	hsa-mir-148b
DOID:1612	hsa-mir-376c
DOID:1612	hsa-mir-409
DOID:1612	hsa-mir-148a
DOID:1612	hsa-mir-152
DOID:1612	hsa-mir-187
DOID:1612	hsa-mir-101-1
DOID:1612	hsa-mir-101-2
DOID:1612	hsa-mir-1290
DOID:1612	hsa-mir-196a-1
DOID:1612	hsa-mir-374a
DOID:1612	hsa-mir-708
DOID:1612	hsa-mir-506
DOID:1612	hsa-mir-515-1
DOID:1612	hsa-mir-515-2
DOID:1612	hsa-mir-128-2
DOID:1612	hsa-mir-200
DOID:1612	hsa-mir-181
DOID:1612	hsa-mir-584
DOID:1612	hsa-mir-125b
DOID:162	hsa-let-7a-1
DOID:162	hsa-let-7a-2
DOID:162	hsa-let-7a-3
DOID:162	hsa-let-7b
DOID:162	hsa-let-7c
DOID:162	hsa-let-7d
DOID:162	hsa-let-7e
DOID:162	hsa-let-7f-1
DOID:162	hsa-let-7f-2
DOID:162	hsa-let-7g
DOID:162	hsa-let-7i
DOID:162	hsa-mir-127
DOID:162	hsa-mir-155
DOID:162	hsa-mir-17
DOID:162	hsa-mir-18a
DOID:162	hsa-mir-18b
DOID:162	hsa-mir-191
DOID:162	hsa-mir-19a
DOID:162	hsa-mir-19b-1
DOID:162	hsa-mir-19b-2
DOID:162	hsa-mir-20a
DOID:162	hsa-mir-20b
DOID:162	hsa-mir-21
DOID:162	hsa-mir-29a
DOID:162	hsa-mir-29b-1
DOID:162	hsa-mir-30d
DOID:162	hsa-mir-372
DOID:162	hsa-mir-373
DOID:162	hsa-mir-92a-1
DOID:162	hsa-mir-92a-2
DOID:162	hsa-mir-92b
DOID:162	hsa-mir-98
DOID:162	hsa-mir-200a
DOID:162	hsa-mir-200b
DOID:162	hsa-mir-200c
DOID:162	hsa-mir-199a-1
DOID:162	hsa-mir-10b
DOID:162	hsa-mir-101-1
DOID:162	hsa-mir-101-2
DOID:162	hsa-mir-126
DOID:162	hsa-mir-141
DOID:162	hsa-mir-145
DOID:162	hsa-mir-196b
DOID:162	hsa-mir-27a
DOID:162	hsa-mir-34a
DOID:162	hsa-mir-429
DOID:162	hsa-mir-451a
DOID:162	hsa-mir-7-1
DOID:162	hsa-mir-7-2
DOID:162	hsa-mir-7-3
DOID:162	hsa-mir-16-1
DOID:162	hsa-mir-16-2
DOID:162	hsa-mir-30e
DOID:162	hsa-mir-106b
DOID:162	hsa-mir-25
DOID:162	hsa-mir-34b
DOID:162	hsa-mir-34c
DOID:162	hsa-mir-520b
DOID:162	hsa-mir-9-1
DOID:162	hsa-mir-9-2
DOID:162	hsa-mir-93
DOID:162	hsa-mir-9-3
DOID:162	hsa-mir-206
DOID:162	hsa-mir-182
DOID:162	hsa-mir-210
DOID:162	hsa-mir-106a
DOID:162	hsa-mir-519c
DOID:162	hsa-mir-31
DOID:162	hsa-mir-30a
DOID:162	hsa-mir-205
DOID:162	hsa-mir-122
DOID:162	hsa-mir-331
DOID:162	hsa-mir-103a-1
DOID:162	hsa-mir-103a-2
DOID:162	hsa-mir-125a
DOID:162	hsa-mir-125b-1
DOID:162	hsa-mir-125b-2
DOID:162	hsa-mir-132
DOID:162	hsa-mir-143
DOID:162	hsa-mir-146a
DOID:162	hsa-mir-149
DOID:162	hsa-mir-150
DOID:162	hsa-mir-151a
DOID:162	hsa-mir-15b
DOID:162	hsa-mir-181a-1
DOID:162	hsa-mir-181a-2
DOID:162	hsa-mir-214
DOID:162	hsa-mir-204
DOID:162	hsa-mir-28
DOID:162	hsa-mir-708
DOID:162	hsa-mir-520h
DOID:162	hsa-mir-222
DOID:162	hsa-mir-224
DOID:162	hsa-mir-29b-2
DOID:162	hsa-mir-532
DOID:162	hsa-mir-22
DOID:162	hsa-mir-185
DOID:162	hsa-mir-335
DOID:162	hsa-mir-181b-1
DOID:162	hsa-mir-371a
DOID:162	hsa-mir-302a
DOID:162	hsa-mir-302b
DOID:162	hsa-mir-302c
DOID:162	hsa-mir-302d
DOID:162	hsa-mir-367
DOID:162	hsa-mir-199a-2
DOID:162	hsa-mir-378a
DOID:162	hsa-mir-1224
DOID:162	hsa-mir-99a
DOID:162	hsa-mir-221
DOID:162	hsa-mir-542
DOID:162	hsa-mir-498
DOID:162	hsa-mir-218-1
DOID:162	hsa-mir-218-2
DOID:162	hsa-mir-638
DOID:162	hsa-mir-663a
DOID:162	hsa-mir-663b
DOID:162	hsa-mir-29c
DOID:162	hsa-mir-137
DOID:162	hsa-mir-138-1
DOID:162	hsa-mir-138-2
DOID:162	hsa-mir-30c-1
DOID:162	hsa-mir-30c-2
DOID:162	hsa-mir-370
DOID:162	hsa-mir-193b
DOID:162	hsa-mir-15a
DOID:162	hsa-mir-199b
DOID:162	hsa-mir-24-1
DOID:162	hsa-mir-24-2
DOID:162	hsa-mir-135a-1
DOID:162	hsa-mir-135a-2
DOID:1682	hsa-mir-1-2
DOID:1682	hsa-mir-133a-1
DOID:1682	hsa-mir-133a-2
DOID:1682	hsa-mir-195
DOID:1682	hsa-mir-26a-1
DOID:1682	hsa-mir-26a-2
DOID:1682	hsa-mir-30b
DOID:1712	hsa-mir-195
DOID:1712	hsa-mir-26a-1
DOID:1712	hsa-mir-26a-2
DOID:1712	hsa-mir-30b
DOID:1712	hsa-mir-141
DOID:1712	hsa-mir-21
DOID:1749	hsa-mir-221
DOID:1749	hsa-mir-222
DOID:1749	hsa-mir-181a-1
DOID:1749	hsa-mir-181a-2
DOID:1749	hsa-mir-181b-1
DOID:1749	hsa-mir-181b-2
DOID:1749	hsa-mir-181c
DOID:1749	hsa-mir-181d
DOID:1749	hsa-mir-489
DOID:1749	hsa-mir-129-1
DOID:1749	hsa-mir-129-2
DOID:1749	hsa-mir-23a
DOID:1749	hsa-mir-214
DOID:1749	hsa-mir-23b
DOID:1749	hsa-mir-92a-1
DOID:1749	hsa-mir-92a-2
DOID:1749	hsa-mir-92b
DOID:1749	hsa-mir-25
DOID:1749	hsa-mir-210
DOID:1749	hsa-mir-212
DOID:1749	hsa-mir-515-1
DOID:1749	hsa-mir-515-2
DOID:1749	hsa-mir-146b
DOID:1749	hsa-mir-21
DOID:1749	hsa-mir-338
DOID:1749	hsa-mir-520h
DOID:1749	hsa-mir-197
DOID:1749	hsa-mir-378a
DOID:1749	hsa-mir-135b
DOID:1749	hsa-mir-224
DOID:1749	hsa-mir-34a
DOID:1749	hsa-mir-218-1
DOID:1749	hsa-mir-218-2
DOID:1749	hsa-mir-361
DOID:1749	hsa-mir-149
DOID:1749	hsa-mir-874
DOID:1749	hsa-mir-211
DOID:1749	hsa-mir-155
DOID:1749	hsa-let-7i
DOID:1749	hsa-mir-142
DOID:1749	hsa-mir-375
DOID:1749	hsa-mir-423
DOID:1749	hsa-mir-106b
DOID:1749	hsa-mir-20a
DOID:1749	hsa-mir-10a
DOID:1749	hsa-mir-661
DOID:1749	hsa-mir-10b
DOID:1749	hsa-mir-30a
DOID:1749	hsa-mir-101-1
DOID:1749	hsa-mir-101-2
DOID:1749	hsa-mir-125a
DOID:1749	hsa-mir-126
DOID:1749	hsa-mir-137
DOID:1749	hsa-mir-15a
DOID:1749	hsa-mir-27a
DOID:1749	hsa-mir-205
DOID:1749	hsa-mir-296
DOID:1749	hsa-mir-542
DOID:1749	hsa-mir-185
DOID:1749	hsa-mir-193a
DOID:1749	hsa-mir-30d
DOID:1749	hsa-mir-24-1
DOID:1749	hsa-mir-24-2
DOID:1749	hsa-mir-148a
DOID:1749	hsa-mir-519a-1
DOID:1749	hsa-mir-519a-2
DOID:1749	hsa-mir-200c
DOID:1749	hsa-mir-203
DOID:1749	hsa-mir-499a
DOID:1749	hsa-mir-146a
DOID:1749	hsa-mir-145
DOID:1749	hsa-mir-133a-1
DOID:1749	hsa-mir-133a-2
DOID:1749	hsa-mir-133b
DOID:1749	hsa-mir-1-1
DOID:1749	hsa-mir-1-2
DOID:1749	hsa-mir-34b
DOID:1749	hsa-mir-34c
DOID:1749	hsa-mir-29c
DOID:1749	hsa-mir-100
DOID:1749	hsa-mir-130a
DOID:1749	hsa-mir-195
DOID:1749	hsa-mir-31
DOID:1749	hsa-let-7d
[truncated: 3,711 more rows]
