# Supplementary material for: Measuring disease similarity and predicting disease-related ncRNAs by a novel method
Source: BMC Med Genomics. 2017 Dec 28;10(Suppl 5):71. doi: 10.1186/s12920-017-0315-9 (PMC5751624; doi:10.1186/s12920-017-0315-9)
Supplement: Supplementary file 4 — Benchmark set of similar disease pairs. (TXT 11 kb) [file 12920_2017_315_MOESM4_ESM.txt]

DOID	lncRNA
DOID:11983	116HG
DOID:9976	MEG3
DOID:9976	MIAT
DOID:9970	BDNF-AS1
DOID:9970	H19
DOID:9970	SNHG11
DOID:9744	IGF2-AS
DOID:9744	MEG3
DOID:9744	PVT1
DOID:9538	MALAT1
DOID:936	SLC7A2-IT1A/B
DOID:9352	CDKN2B-AS1
DOID:9352	CDKN2B-AS5
DOID:9352	HI-LNC25
DOID:9352	LINC00271
DOID:9352	PDZRN3-AS1
DOID:9352	PVT1
DOID:9351	HYMAI
DOID:9351	MALAT1
DOID:9351	CDKN2B-AS1
DOID:9296	PVT1
DOID:9279	H19
DOID:9261	AF086415
DOID:9261	AK056098
DOID:9261	AK095147
DOID:9261	AK294004
DOID:9261	AP5M1
DOID:9261	CDKN2B-AS1
DOID:9261	HOTAIR
DOID:9261	LINC00312
DOID:9261	lnc-AL355149.1-1
DOID:9261	lnc-C22orf32-1
DOID:9261	lnc-ZNF674-1
DOID:9261	MALAT1
DOID:9261	RP1-179N16.3
DOID:9256	CCAT1
DOID:9256	CRNDE
DOID:9256	HOTAIR
DOID:9256	KCNQ1OT1
DOID:9256	LincRNA-p21
DOID:9256	MALAT1
DOID:9256	NPTN-IT1
DOID:9256	SNHG16
DOID:9256	Trp53cor1
DOID:9256	lncRNA-ATB
DOID:9206	AFAP1-AS1
DOID:9119	MEG3
DOID:9119	WT1-AS
DOID:9074	GAS5
DOID:9065	7SL
DOID:9036	BCYRN1
DOID:8986	LINC00162
DOID:8893	HLA-AS1
DOID:8893	PRINS
DOID:8893	PSORS1C3
DOID:8778	DQ786243
DOID:8712	CDKN2B-AS1
DOID:8649	BCYRN1
DOID:8632	PAN
DOID:8584	PVT1
DOID:8567	PVT1
DOID:8552	MEG3
DOID:824	ANRIL
DOID:824	CDKN2B-AS1
DOID:7693	CDKN2B-AS1
DOID:769	CDKN2B-AS6
DOID:769	H19
DOID:769	MALAT1
DOID:769	MEG3
DOID:769	MYCNOS
DOID:769	ncRAN
DOID:769	NDM29
DOID:769	T-UCRs
DOID:769	NBAT-1
DOID:7148	HOTAIR
DOID:707	GAS5
DOID:707	HOTAIR
DOID:707	MALAT1
DOID:707	TUG1
DOID:684	UCA1
DOID:684	PVT1
DOID:684	AIR
DOID:684	Dreh
DOID:684	H19
DOID:684	HEIH
DOID:684	HOTAIR
DOID:684	HOTTIP
DOID:684	HULC
DOID:684	IGF2-AS
DOID:684	KCNQ1OT1
DOID:684	LALR
DOID:684	lncRNA-ATB
DOID:684	lncRNA-MVIH
DOID:684	MALAT1
DOID:684	MEG3
DOID:684	MINA
DOID:684	MIR7-3HG
DOID:684	NPTN-IT1
DOID:684	VL30 LTRs
DOID:6713	CDKN2B-AS1
DOID:6713	CDKN2B-AS10
DOID:6713	CDKN2B-AS11
DOID:635	7SK
DOID:635	7SL
DOID:635	HCP5
DOID:635	HLA-AS1
DOID:635	NEAT-1
DOID:635	NRON
DOID:6000	5730458M16Rik
DOID:6000	AK038798
DOID:6000	AK044955
DOID:6000	AK049728
DOID:6000	AK137898
DOID:6000	AK144081
DOID:6000	AK153778
DOID:6000	DMPK 3'UTR
DOID:6000	ENSMUST00000022467
DOID:6000	ENSMUST00000041159
DOID:6000	ENSMUST00000117372
DOID:6000	ENSMUST00000117393
DOID:6000	ENSMUST00000119855
DOID:6000	ENSMUST00000120925
DOID:6000	ENSMUST00000127230
DOID:6000	ENSMUST00000127429
DOID:6000	ENSMUST00000130025
DOID:6000	ENSMUST00000142855
DOID:6000	ENSMUST00000143888
DOID:6000	ENSMUST00000160947
DOID:6000	ENSMUST00000167632
DOID:6000	Fendrr
DOID:6000	Gm12839
DOID:6000	Gm6644
DOID:6000	LIPCAR
DOID:6000	LOC102635190
DOID:6000	Scarb2
DOID:6000	Trpm3
DOID:6000	uc.115-
DOID:6000	uc.184+
DOID:6000	Zim3
DOID:594	DAOA-AS1
DOID:5844	CDKN2B-AS1
DOID:5844	MIAT
DOID:5572	H19
DOID:5572	KCNQ1OT1
DOID:557	Asb3
DOID:557	Chac2
DOID:557	Pex11b
DOID:557	Sp5
DOID:5520	lnc-LCE5A-1
DOID:5520	lnc-KCTD6-3
DOID:5419	BDNF-AS
DOID:5419	DAOA-AS1
DOID:5419	DISC2
DOID:5419	DLG2AS
DOID:5419	HAR1A
DOID:5419	HAR1B
DOID:5419	LINC00271
DOID:5419	MIAT
DOID:5419	TRAF3IP2-AS1
DOID:5409	HOTAIR
DOID:5409	MALAT1
DOID:5223	H19
DOID:5223	Neat1
DOID:5151	CDKN2B-AS1
DOID:5151	CDKN2B-AS13
DOID:4972	MEG3
DOID:4972	SNHG4
DOID:4808	RP4-620F22.3
DOID:4808	RP5-843L14.1
DOID:4808	AC002511.1
DOID:4808	AP000688.29
DOID:4451	HOX transcript antisense RNA (HOTAIR)
DOID:4451	HIF1A-AS1
DOID:4451	PVT1
DOID:4450	MALAT1
DOID:4448	Alu lncRNAs
DOID:4362	BCYRN1
DOID:4362	H19
DOID:4362	HOTAIR
DOID:4362	MALAT1
DOID:4362	TUSC8
DOID:4194	PINK1-AS
DOID:417	GAS5
DOID:417	ZFAT-AS1
DOID:4085	H19
DOID:4001	HOTAIR
DOID:4001	HOST2
DOID:3969	AK023948
DOID:3969	NAMA
DOID:3969	PTCSC
DOID:3969	PTCSC3
DOID:3948	H19
DOID:3908	BANCR
DOID:3908	CCAT2
DOID:3908	HOTAIR
DOID:3908	lncRNA-MVIH
DOID:3908	MALAT1
DOID:3908	TUG1
DOID:3907	NPTN-IT1
DOID:3907	AC006050.3-003
DOID:3907	LINC01133
DOID:3905	ACTA2-AS1
DOID:3905	HOTAIR
DOID:3905	MALAT1
DOID:3858	H19
DOID:3858	DISC2
DOID:3829	H19
DOID:3829	MEG3
DOID:3748	LOC285194
DOID:3748	CDKN2B-AS1
DOID:3748	ESCCAL-1
DOID:3748	ESCCAL-5
DOID:3748	H19
DOID:3748	HOTAIR
DOID:3748	MINA
DOID:3748	SOX2-OT
DOID:3748	SPRY4-IT1
DOID:363	MALAT1
DOID:363	SRA1
DOID:3627	CDKN2B-AS1
DOID:3590	H19
DOID:3571	HLA-AS1
DOID:3571	H19
DOID:3571	HOTAIR
DOID:3571	HULC
DOID:3571	LncRNA-LALR1
DOID:3571	MALAT1
DOID:3565	anti-NOS2A
DOID:3565	H19
DOID:3565	MEG3
DOID:3498	DAPK1
DOID:3498	MAP3K14
DOID:3498	PPP3CB
DOID:3498	ENST00000480739
DOID:3455	CDKN2B-AS1
DOID:3429	BACE1-AS
DOID:3393	CDKN2B-AS1
DOID:3393	CDKN2B-AS2
DOID:3347	BC040587
DOID:3347	LSAMP-AS3
DOID:3347	MALAT1
DOID:3324	DISC2
DOID:332	NEAT-1
DOID:3312	DAOA-AS1
DOID:3312	DISC2
DOID:3308	ESRG
DOID:3304	H19
DOID:326	4930503E24Rik
DOID:326	AK028007
DOID:326	AK139328
DOID:326	AK143294
DOID:326	AK143693
DOID:326	Alg2
DOID:326	ENSMUST00000151138
DOID:326	Sema3g
DOID:326	Sox4
DOID:326	Srsf9
DOID:326	Wt1os
DOID:3247	RMST
DOID:3146	FADS1
DOID:3121	MALAT1
DOID:3119	HOTAIR
DOID:3093	CDKN2B-AS1
DOID:3070	ADAMTS9-AS2
DOID:3070	CCDC26
DOID:3070	CDKN2B-AS1
DOID:3070	CDKN2B-AS12
DOID:3070	H19
DOID:3070	MEG3
DOID:3070	linc-POU3F3
DOID:3068	anti-NOS2A
DOID:3068	H19
DOID:3068	MALAT1
DOID:305	CBR3-AS1
DOID:302	MIAT
DOID:3007	ZNFX1-AS1
DOID:2998	BOK-AS1
DOID:2998	TDRG1
DOID:2998	XIST
DOID:299	HNF1A-AS1
DOID:289	1B FGF-antisense transcripts
DOID:289	CDKN2B-AS1
DOID:289	CDKN2B-AS
DOID:289	WNT4
DOID:2876	HOTAIR
DOID:2876	MALAT1
DOID:2876	miR-21
DOID:2729	TERC
DOID:2729	WRAP53
DOID:263	GAS5
DOID:263	H19
DOID:263	HIF1A-AS1
DOID:263	HIF1A-AS2
DOID:263	KCNQ1OT1
DOID:263	MALAT1
DOID:263	MEG3
DOID:2531	RUNXOR
DOID:2513	CDKN2B-AS1
DOID:2394	BCYRN1
DOID:2394	DNM3OS
DOID:2394	H19
DOID:2394	LSINCT5
DOID:2394	PVT1
DOID:2394	SRA1
DOID:2377	HLA-AS1
DOID:2377	IFNG-AS1
DOID:2370	PVT1
DOID:2316	B1 SINE RNA
DOID:219	H19
DOID:219	HOTAIR
DOID:219	MALAT1
DOID:219	MEG3
DOID:2154	H19
DOID:2154	IGF2-AS
DOID:2154	KCNQ1DN
DOID:2154	WT1-AS
DOID:2025	H19
DOID:1936	ANRIL
DOID:1936	CDKN2B-AS1
DOID:1936	H19
DOID:1936	RP5-833A20.1
DOID:1936	lincRNA-p21
DOID:1932	C15orf2
DOID:1932	Ube3a-as
DOID:1932	UBE3A-AS1
DOID:1932	UBE3A-ATS
DOID:1921	XIST
DOID:1909	BANCR
DOID:1909	CDKN2B-AS1
DOID:1909	CDKN2B-AS8
DOID:1909	GAS5
DOID:1909	H19
DOID:1909	LINC00032
DOID:1909	SPRY4-IT1
DOID:1793	HOTAIR
DOID:1793	MALAT1
DOID:1793	PVT1
DOID:1785	MEG3
DOID:1749	UCA1
DOID:1749	TINCR
DOID:1749	HOTAIR
DOID:1749	NEAT-1
DOID:1686	CDKN2B-AS1
DOID:1657	ENST00000513542
DOID:1657	FGF10-AS1
DOID:162	CCND1
DOID:162	CDKN2B-AS1
DOID:162	GAS5
DOID:162	H19
DOID:162	HOTAIR
DOID:162	LincRNA-p21
DOID:162	lncRNA-LET
DOID:162	MALAT1
DOID:162	MEG3
DOID:162	PCNA-AS1
DOID:162	PTENP1
DOID:162	PTENpg1
DOID:162	Trp53cor1
DOID:162	UCA1
DOID:162	7SK
DOID:162	A130040M12Rik
DOID:162	ANRIL
DOID:162	BOK-AS1
DOID:162	CDKN2B-AS4
DOID:162	EPB41L4A-AS1
DOID:162	KRAS1P
DOID:162	MIAT
DOID:162	MIR17HG
DOID:162	PANDAR
DOID:162	PCAT1
DOID:162	PVT1
DOID:162	RRP1B
DOID:162	TC0100223
DOID:162	TC0101441
DOID:162	TC0101686
DOID:162	TERRA
DOID:162	WRAP53
DOID:162	XIST
DOID:162	Yiya
DOID:162	TARID
DOID:1612	lincRNA-RoR
DOID:1612	BCAR4
DOID:1612	BCYRN1
DOID:1612	CDKN2B-AS1
DOID:1612	DSCAM-AS1
DOID:1612	GAS5
DOID:1612	H19
DOID:1612	HOTAIR
DOID:1612	Loc554202
DOID:1612	LSINCT5
DOID:1612	MALAT1
DOID:1612	MEG3
DOID:1612	MIR31HG
DOID:1612	PINC
DOID:1612	PVT1
DOID:1612	SRA1
DOID:1612	XIST
DOID:1612	ZNFX1-AS1
DOID:1596	BDNF-AS
DOID:1596	DISC2
DOID:14711	RNA-a
DOID:14681	H19
DOID:14681	MESTIT1
DOID:1441	ATXN8OS
DOID:1441	lnc-SCA7
DOID:1441	SCAANT1
DOID:14330	LINC01262
DOID:14330	PINK1-AS
DOID:14330	U1 spliceosomal lncRNA
DOID:14330	UCH1LAS
DOID:14330	antisense to Uchl1 (AS Uchl1)
DOID:14261	FMR4
DOID:14261	FMR5
DOID:14261	FMR6
DOID:14261	ASFMR1
DOID:14250	NRON
DOID:1380	CASC2
DOID:1380	HOTAIR
DOID:1380	MALAT1
DOID:13378	THRIL
DOID:1324	BCYRN1
DOID:1324	H19
DOID:1324	HOTAIR
DOID:1324	LincRNA-p21
DOID:1324	MALAT1
DOID:1324	MEG3
DOID:1324	MINA
DOID:1324	LOC728228
DOID:12930	ATP6V1G2-DDX39B
DOID:12930	SRA1
DOID:1289	Abhd11os
DOID:1287	CDKN2B-AS1
DOID:1287	Gm20748
DOID:1287	NPPA-AS1
DOID:1287	HIF1A-AS1
DOID:12858	BDNF-AS
DOID:12858	DGCR5
DOID:12858	HAR1A
DOID:12858	HAR1B
DOID:12858	HTTAS
DOID:12858	HTTAS_v1
DOID:12858	MEG3
DOID:12858	NEAT-1
DOID:12858	REST/CoREST-regulated lncRNAs
DOID:12858	TUG1
DOID:1270	ENSG00000135253.9
DOID:1270	ENSG00000147753.5
DOID:1270	ENSG00000196096.3
DOID:1270	ENSG00000197251.3
DOID:1270	ENSG00000203325.3
DOID:1270	ENSG00000206129.3
DOID:1270	ENSG00000215231.3
DOID:1270	ENSG00000215374.4
DOID:1270	ENSG00000215808.2
DOID:1270	ENSG00000226496.1
DOID:1270	ENSG00000229563.1
DOID:1270	ENSG00000230133.1
DOID:1270	ENSG00000230544.1
DOID:1270	ENSG00000231133.1
DOID:1270	ENSG00000231185.2
DOID:1270	ENSG00000232021.2
DOID:1270	ENSG00000232046.1
DOID:1270	ENSG00000232956.3
DOID:1270	ENSG00000233154.1
DOID:1270	ENSG00000233251.3
DOID:1270	ENSG00000235285.1
DOID:1270	ENSG00000237036.3
DOID:1270	ENSG00000237548.1
DOID:1270	ENSG00000240453.1
DOID:1270	ENSG00000241269.1
DOID:1270	ENSG00000245910.3
DOID:1270	ENSG00000248176.1
DOID:1270	ENSG00000249364.1
DOID:1270	ENSG00000249772.1
DOID:1270	ENSG00000250195.1
DOID:1270	ENSG00000250608.1
DOID:1270	ENSG00000254154.3
DOID:1270	ENSG00000255471.1
DOID:1270	ENSG00000256218.1
DOID:1270	ENSG00000259150.1
DOID:1270	ENSG00000259334.1
DOID:1270	ENSG00000259484.1
DOID:1270	ENSG00000259758.1
DOID:1270	ENSG00000263753.1
DOID:1270	ENSG00000264772.1
DOID:1270	ENSG00000266952.1
DOID:12583	DGCR5
DOID:1240	CDKN2B-AS1
DOID:1240	TCL6
DOID:12351	AIR
DOID:12336	LDMAR
DOID:11983	C15orf2
DOID:11983	H19
DOID:11983	IPW
DOID:11983	MKRN3-AS1
DOID:11983	UBE3A-AS1
DOID:11843	CDKN2B-AS1
DOID:11843	H19
DOID:11830	MIR100HG
DOID:11727	D4Z4
DOID:11727	DBE-T
DOID:11723	KUCG1
DOID:11723	LINCMD1
DOID:11722	DMPK
DOID:11612	CTBP1-AS
DOID:11198	DGCR5
DOID:1107	BCYRN1
DOID:1107	HOTAIR
DOID:1107	HNF1A-AS1
DOID:11054	BLACAT1
DOID:11054	H19
DOID:11054	MALAT1
DOID:11054	MEG3
DOID:11054	SNHG16
DOID:11054	TUG1
DOID:11054	UCA1
DOID:11054	XIST
DOID:11054	AB074278
DOID:10976	Xist
DOID:10952	Arid2-IR
DOID:10941	CDKN2B-AS1
DOID:10941	CDKN2B-AS3
DOID:10941	ESRG
DOID:10764	AIR
DOID:10764	H19
DOID:10652	51A
DOID:10652	BACE1-AS
DOID:10652	BCYRN1
DOID:10652	CDKN2B-AS1
DOID:10652	GDNFOS
DOID:10652	HAR1A
DOID:10652	HAR1B
DOID:10652	SNHG3
DOID:10652	SOX2-OT
DOID:10591	H19
DOID:1059	LINC00299
DOID:10534	LSINCT5
DOID:10534	7SK
DOID:10534	CCAT1
DOID:10534	CDKN2B-AS1
DOID:10534	GHET1
DOID:10534	H19
DOID:10534	HOTAIR
DOID:10534	MEG3
DOID:10534	MINA
DOID:10534	SUMO1P3
DOID:10534	PVT1
DOID:10534	UCA1
DOID:10534	SPRY4-IT1
DOID:10534	TUSC7
DOID:10534	TINCR
DOID:10534	MALAT2-activated long noncoding RNA
DOID:10534	GAPLINC
DOID:10487	HA117
DOID:1040	DLEU1
DOID:1040	DLEU2
DOID:1040	MIR155HG
DOID:1037	DLEU2
DOID:1037	CDKN2B-AS1
DOID:1037	CDKN2B-AS7
DOID:10348	BPESC1
DOID:10348	PISRT1
DOID:10283	DRAIC/PCAT29
DOID:10283	PCGEM1
DOID:10283	SChLAP1
DOID:10283	PCA3
DOID:10283	ANRIL
DOID:10283	C1QTNF9B-AS1
DOID:10283	CBR3-AS1
DOID:10283	CDKN2B-AS1
DOID:10283	CDKN2B-AS9
DOID:10283	CTBP1-AS
DOID:10283	GAS5
DOID:10283	H19
DOID:10283	IGF2-AS
DOID:10283	Linc00963
DOID:10283	LOC728606
DOID:10283	MALAT1
DOID:10283	MEG3
DOID:10283	PCAT1
DOID:10283	PCNCR1
DOID:10283	PRNCR1
DOID:10283	PTENP1
DOID:10283	PVT1
DOID:10283	TERC
DOID:10223	7SL
DOID:10222	7SL
DOID:0080053	GNAS-AS1
DOID:0080001	DANCR
DOID:0070004	DLEU2
DOID:0060058	DLEU2
DOID:0060058	GAS5
DOID:0060058	MIR17HG
DOID:0060058	PVT1
DOID:0060058	SNHG5
DOID:0060058	TCL6
DOID:0060041	DISC2
DOID:0050959	ATXN8OS
DOID:0050700	SRA1
DOID:0050581	PTHLH
DOID:0050562	BX118339
DOID:0050425	AK042766
