# Supplementary material for: Measuring disease similarity and predicting disease-related ncRNAs by a novel method
Source: BMC Med Genomics. 2017 Dec 28;10(Suppl 5):71. doi: 10.1186/s12920-017-0315-9 (PMC5751624; doi:10.1186/s12920-017-0315-9)
Supplement: Supplementary file 5 — lncRNA functional similarity scores. (TXT 3310 kb) [file 12920_2017_315_MOESM5_ESM.txt]

lncRNA1	lncRNA2	Similarity	P-value
BLACAT1	VL30 LTRs	0.000346860983582551	0.584277580717275
BLACAT1	LINC01262	0.000199204833200756	0.584602217023716
BLACAT1	ENSG00000259150.1	3.30408092492441e-07	0.585039370355287
BLACAT1	PCNA-AS1	0.00253805449760985	0.579453385716116
BLACAT1	DLG2AS	0.000352395041182497	0.584265412437415
BLACAT1	BANCR	0.000409425866018897	0.58414000841684
BLACAT1	LOC728228	0.00263004726328488	0.579250585168746
BLACAT1	LncRNA-LALR1	0.00241348907767649	0.579727959944891
BLACAT1	AK042766	5.86998027548455e-06	0.58502719503682
BLACAT1	HOTAIR	0.00127804439833529	0.582228967466132
BLACAT1	Sox4	2.36049025849675e-05	0.584988215245188
BLACAT1	ENSMUST00000130025	1.08619516342335e-05	0.585016223209648
BLACAT1	ANRIL	0.00130894218062232	0.58216095343146
BLACAT1	Gm12839	1.08619516342335e-05	0.585016223209648
BLACAT1	CCAT1	0.000757162510740342	0.58337519182997
BLACAT1	C1QTNF9B-AS1	0.000696249579090149	0.583509187429129
BLACAT1	CCAT2	0.000283490005499735	0.584416914991733
BLACAT1	UBE3A-ATS	2.07553034529679e-06	0.585035534793681
BLACAT1	NDM29	0.000659688256336005	0.583589609966941
BLACAT1	ENSG00000235285.1	3.30408092492441e-07	0.585039370355287
BLACAT1	BCYRN1	0.00126993943070045	0.582246808195452
BLACAT1	lncRNA-LET	0.00253805449760985	0.579453385716116
BLACAT1	LALR	0.000346860983582551	0.584277580717275
BLACAT1	lnc-ZNF674-1	9.06590717163342e-05	0.584840828549527
BLACAT1	ENSG00000197251.3	3.30408092492441e-07	0.585039370355287
BLACAT1	AC002511.1	0	0.585040096550256
BLACAT1	MIR100HG	2.94819320200375e-05	0.584975297869377
BLACAT1	ENSMUST00000143888	1.08619516342335e-05	0.585016223209648
BLACAT1	PTCSC	0.000241603346330337	0.584509005698176
BLACAT1	GNAS-AS1	8.78715477337533e-07	0.585038165244742
BLACAT1	SNHG16	0.667335204934462	0.000194440796495443
BLACAT1	BDNF-AS	0.000240495976058648	0.584511440265066
BLACAT1	Loc554202	0.000495029906496368	0.583951759204339
BLACAT1	SNHG11	4.05178913389162e-05	0.58495104121144
BLACAT1	SUMO1P3	0.000132936364416974	0.58474789589247
BLACAT1	XIST	0.334349977759055	0.0474395947944414
BLACAT1	HA117	3.07154790202301e-06	0.58503334566737
BLACAT1	Yiya	0.00253805449760985	0.579453385716116
BLACAT1	AK144081	1.08619516342335e-05	0.585016223209648
BLACAT1	MIR17HG	0.00245763889928219	0.579630646812434
BLACAT1	ESCCAL-1	1.04298966492847e-05	0.585017172823612
BLACAT1	AF086415	9.06590717163342e-05	0.584840828549527
BLACAT1	WT1-AS	0.00279306169008333	0.578891163813216
BLACAT1	miR-21	2.93746264239214e-05	0.584975533721786
BLACAT1	HOX transcript antisense RNA (HOTAIR)	0.027867693395635	0.523002686729272
BLACAT1	TERRA	0.00253805449760985	0.579453385716116
BLACAT1	FGF10-AS1	1.6000851969808e-06	0.585036579763772
BLACAT1	ENSMUST00000127230	1.08619516342335e-05	0.585016223209648
BLACAT1	TC0101441	0.00253805449760985	0.579453385716116
BLACAT1	ATP6V1G2-DDX39B	6.60855760327877e-05	0.584894843078266
BLACAT1	51A	4.28899206035285e-05	0.584945827530645
BLACAT1	lincRNA-p21	2.72027757161111e-05	0.584980307335967
BLACAT1	UBE3A-AS1	5.65979739903365e-06	0.585027656995186
BLACAT1	LDMAR	0.000103821872038804	0.584811894991418
BLACAT1	ENST00000513542	1.6000851969808e-06	0.585036579763772
BLACAT1	RMST	0.000160950058019075	0.584686314432317
BLACAT1	LINC00271	0.000255466669126753	0.584478526741395
BLACAT1	SRA1	0.000836340134679757	0.583201003281668
BLACAT1	LINC01133	7.62885164327602e-05	0.58487241638575
BLACAT1	NPTN-IT1	0.000712978450854426	0.583472388406333
BLACAT1	lnc-LCE5A-1	5.47618013690059e-05	0.58491973310977
BLACAT1	GAS5	0.0077400784451786	0.567953848302513
BLACAT1	PSORS1C3	2.05580454177418e-05	0.584994912027461
BLACAT1	MYCNOS	0.000659688256336005	0.583589609966941
BLACAT1	ESCCAL-5	1.04298966492847e-05	0.585017172823612
BLACAT1	KCNQ1DN	0.00407043889877947	0.576072493010416
BLACAT1	ENSG00000215374.4	3.30408092492441e-07	0.585039370355287
BLACAT1	ENSG00000196096.3	3.30408092492441e-07	0.585039370355287
BLACAT1	RP1-179N16.3	9.06590717163342e-05	0.584840828549527
BLACAT1	SPRY4-IT1	0.000237007527297435	0.584519109640508
BLACAT1	BDNF-AS1	4.05178913389162e-05	0.58495104121144
BLACAT1	UCA1	0.334410614050012	0.0474057975533321
BLACAT1	TRAF3IP2-AS1	0.000352395041182497	0.584265412437415
BLACAT1	D4Z4	2.85850358900074e-06	0.585033813913265
BLACAT1	ENSG00000250608.1	3.30408092492441e-07	0.585039370355287
BLACAT1	CTBP1-AS	0.000579428825810842	0.583766141278346
BLACAT1	PINC	0.000495029906496368	0.583951759204339
BLACAT1	PTENP1	0.0021562027178	0.580294962306464
BLACAT1	MIR155HG	6.55929218307274e-05	0.584895925955598
BLACAT1	ATXN8OS	4.06948312577044e-06	0.58503115232361
BLACAT1	NRON	6.01191165631709e-05	0.584907957596132
BLACAT1	DSCAM-AS1	0.000495029906496368	0.583951759204339
BLACAT1	5730458M16Rik	1.08619516342335e-05	0.585016223209648
BLACAT1	AK023948	0.000241603346330337	0.584509005698176
BLACAT1	GDNFOS	4.28899206035285e-05	0.584945827530645
BLACAT1	lnc-AL355149.1-1	9.06590717163342e-05	0.584840828549527
BLACAT1	ENST00000480739	0.000331991246110506	0.584310275879632
BLACAT1	CDKN2B-AS7	0.000970762681494781	0.582905240061939
BLACAT1	SCAANT1	6.00230066571891e-06	0.585026904211397
BLACAT1	CDKN2B-AS8	0.000330648793528611	0.584313227598056
BLACAT1	CDKN2B-AS9	0.000696249579090149	0.583509187429129
BLACAT1	PCAT1	0.0021562027178	0.580294962306464
BLACAT1	RP5-843L14.1	0	0.585040096550256
BLACAT1	4930503E24Rik	2.36049025849675e-05	0.584988215245188
BLACAT1	AK143294	2.36049025849675e-05	0.584988215245188
BLACAT1	DLEU1	6.55929218307274e-05	0.584895925955598
BLACAT1	CDKN2B-AS3	6.11228762203749e-07	0.585038753146938
BLACAT1	RRP1B	0.00253805449760985	0.579453385716116
BLACAT1	CDKN2B-AS4	0.00253805449760985	0.579453385716116
BLACAT1	BC040587	7.75310121916522e-05	0.58486968528452
BLACAT1	RNA-a	3.15122648882984e-07	0.585039403950755
BLACAT1	CDKN2B-AS5	3.08049625076316e-05	0.584972389911086
BLACAT1	DLEU2	0.00118187416431446	0.582440647350354
BLACAT1	ENSG00000237036.3	3.30408092492441e-07	0.585039370355287
BLACAT1	ENSG00000226496.1	3.30408092492441e-07	0.585039370355287
BLACAT1	HOTTIP	0.000346860983582551	0.584277580717275
BLACAT1	CDKN2B-AS6	0.000659688256336005	0.583589609966941
BLACAT1	ENSG00000250195.1	3.30408092492441e-07	0.585039370355287
BLACAT1	anti-NOS2A	5.54555371885576e-05	0.584918208265277
BLACAT1	ENSG00000254154.3	3.30408092492441e-07	0.585039370355287
BLACAT1	ZFAT-AS1	6.50474478939551e-05	0.584897124932463
BLACAT1	CDKN2B-AS1	0.000484796614498098	0.583974263936586
BLACAT1	CDKN2B-AS2	0.000438565115614048	0.584075931354421
BLACAT1	LINC00162	2.01737057469753e-06	0.585035662621752
BLACAT1	ENSMUST00000151138	2.36049025849675e-05	0.584988215245188
BLACAT1	PCNCR1	0.000696249579090149	0.583509187429129
BLACAT1	HI-LNC25	3.08049625076316e-05	0.584972389911086
BLACAT1	Dreh	0.000346860983582551	0.584277580717275
BLACAT1	AK143693	2.36049025849675e-05	0.584988215245188
BLACAT1	ENSG00000266952.1	3.30408092492441e-07	0.585039370355287
BLACAT1	ENSMUST00000022467	1.08619516342335e-05	0.585016223209648
BLACAT1	CCND1	0.00253805449760985	0.579453385716116
BLACAT1	PISRT1	2.1008410615668e-07	0.585039634812141
BLACAT1	MAP3K14	0.000331991246110506	0.584310275879632
BLACAT1	ENSG00000240453.1	3.30408092492441e-07	0.585039370355287
BLACAT1	Scarb2	1.08619516342335e-05	0.585016223209648
BLACAT1	ncRAN	0.000659688256336005	0.583589609966941
BLACAT1	AK038798	1.08619516342335e-05	0.585016223209648
BLACAT1	TUG1	0.400329775772493	0.0205665518825283
BLACAT1	Linc00963	0.000696249579090149	0.583509187429129
BLACAT1	ENSMUST00000142855	1.08619516342335e-05	0.585016223209648
BLACAT1	NBAT-1	0.000659688256336005	0.583589609966941
BLACAT1	Arid2-IR	2.37398353710579e-05	0.584987918671644
BLACAT1	ENSG00000233154.1	3.30408092492441e-07	0.585039370355287
BLACAT1	LOC285194	1.04298966492847e-05	0.585017172823612
BLACAT1	MALAT2-activated long noncoding RNA	0.000132936364416974	0.58474789589247
BLACAT1	TC0101686	0.00253805449760985	0.579453385716116
BLACAT1	lncRNA-MVIH	0.000420233992721524	0.58411624166179
BLACAT1	MIR31HG	0.000495029906496368	0.583951759204339
BLACAT1	ENSG00000237548.1	3.30408092492441e-07	0.585039370355287
BLACAT1	ACTA2-AS1	0.00151996745548546	0.581696366447241
BLACAT1	IFNG-AS1	0.000239108764646426	0.584514490061499
BLACAT1	AK095147	9.06590717163342e-05	0.584840828549527
BLACAT1	T-UCRs	0.000659688256336005	0.583589609966941
BLACAT1	ENSG00000233251.3	3.30408092492441e-07	0.585039370355287
BLACAT1	MEG3	0.0991949127415821	0.365257935337793
BLACAT1	LincRNA-p21	0.00308545458129413	0.578246318582696
BLACAT1	PPP3CB	0.000331991246110506	0.584310275879632
BLACAT1	PRINS	2.05580454177418e-05	0.584994912027461
BLACAT1	GHET1	0.000132936364416974	0.58474789589247
BLACAT1	LIPCAR	1.08619516342335e-05	0.585016223209648
BLACAT1	7SL	1.23660648584621e-05	0.58501291731423
BLACAT1	ENSG00000232021.2	3.30408092492441e-07	0.585039370355287
BLACAT1	AK137898	1.08619516342335e-05	0.585016223209648
BLACAT1	EPB41L4A-AS1	0.00253805449760985	0.579453385716116
BLACAT1	CRNDE	0.00100280740169354	0.582834726731181
BLACAT1	FADS1	1.60406141613008e-05	0.585004840984878
BLACAT1	MESTIT1	4.3086733348339e-06	0.585030626611387
BLACAT1	ENSG00000259334.1	3.30408092492441e-07	0.585039370355287
BLACAT1	SLC7A2-IT1A/B	0.000513921525341765	0.583910212630297
BLACAT1	LINC00032	0.000330648793528611	0.584313227598056
BLACAT1	HIF1A-AS1	0.030458175502262	0.517183701513399
BLACAT1	ENSG00000245910.3	3.30408092492441e-07	0.585039370355287
BLACAT1	U1 spliceosomal lncRNA	0.000199204833200756	0.584602217023716
BLACAT1	ENSG00000249772.1	3.30408092492441e-07	0.585039370355287
BLACAT1	Asb3	0.000500367174606962	0.583940021543811
BLACAT1	BCAR4	0.000495029906496368	0.583951759204339
BLACAT1	lnc-KCTD6-3	5.47618013690059e-05	0.58491973310977
BLACAT1	ENSG00000263753.1	3.30408092492441e-07	0.585039370355287
BLACAT1	HIF1A-AS2	0.0329088790460699	0.511675307916159
BLACAT1	Trpm3	1.08619516342335e-05	0.585016223209648
BLACAT1	7SK	0.00133942238143534	0.582093856193962
BLACAT1	AK028007	2.36049025849675e-05	0.584988215245188
BLACAT1	MALAT1	0.0767693653142973	0.413711431022895
BLACAT1	linc-POU3F3	0.000237413467117189	0.584518217181044
BLACAT1	AK049728	1.08619516342335e-05	0.585016223209648
BLACAT1	LINC00312	9.06590717163342e-05	0.584840828549527
BLACAT1	TUSC8	0.000805565652923343	0.583268708219629
BLACAT1	TUSC7	0.000132936364416974	0.58474789589247
BLACAT1	HEIH	0.000346860983582551	0.584277580717275
BLACAT1	HAR1B	0.000224571895697932	0.584546449188874
BLACAT1	RP5-833A20.1	2.72027757161111e-05	0.584980307335967
BLACAT1	AIR	0.000175744779276219	0.584653790907572
BLACAT1	DMPK	5.56192768933757e-06	0.585027872101781
BLACAT1	ENSMUST00000160947	1.08619516342335e-05	0.585016223209648
BLACAT1	H19	0.0567790395900434	0.458066496199394
BLACAT1	HAR1A	0.000224571895697932	0.584546449188874
BLACAT1	WNT4	0.000256311241981712	0.584476669904643
BLACAT1	RP4-620F22.3	0	0.585040096550256
BLACAT1	KUCG1	1.02481523285911e-05	0.585017572279437
BLACAT1	AK139328	2.36049025849675e-05	0.584988215245188
BLACAT1	AK056098	9.06590717163342e-05	0.584840828549527
BLACAT1	ENSG00000215231.3	3.30408092492441e-07	0.585039370355287
BLACAT1	HOST2	5.7163959581863e-05	0.584914453114991
BLACAT1	A130040M12Rik	0.00253805449760985	0.579453385716116
BLACAT1	DISC2	0.000173843981719262	0.58465796950045
BLACAT1	IGF2-AS	0.00205165387264494	0.580525317338348
BLACAT1	LSAMP-AS3	7.75310121916522e-05	0.58486968528452
BLACAT1	ENSG00000232956.3	3.30408092492441e-07	0.585039370355287
BLACAT1	Xist	1.23247242675477e-05	0.585013008176932
BLACAT1	ENSG00000203325.3	3.30408092492441e-07	0.585039370355287
BLACAT1	KRAS1P	0.00253805449760985	0.579453385716116
BLACAT1	FMR4	6.85976768167275e-06	0.58502501959364
BLACAT1	FMR6	6.85976768167275e-06	0.58502501959364
BLACAT1	ENSG00000256218.1	3.30408092492441e-07	0.585039370355287
BLACAT1	FMR5	6.85976768167275e-06	0.58502501959364
BLACAT1	SNHG3	4.28899206035285e-05	0.584945827530645
BLACAT1	MIR7-3HG	0.000346860983582551	0.584277580717275
BLACAT1	SNHG5	0.00114840385131343	0.582514313110457
BLACAT1	lincRNA-RoR	0.000495029906496368	0.583951759204339
BLACAT1	SNHG4	2.34552747671002e-05	0.584988544117406
BLACAT1	NAMA	0.000241603346330337	0.584509005698176
BLACAT1	PTHLH	3.06928992336907e-06	0.585033350630138
BLACAT1	HTTAS	5.38588296098389e-05	0.584921717856911
BLACAT1	SChLAP1	0.000696249579090149	0.583509187429129
BLACAT1	lnc-SCA7	6.00230066571891e-06	0.585026904211397
BLACAT1	DBE-T	2.85850358900074e-06	0.585033813913265
BLACAT1	MIAT	0.00104809291935891	0.582735072927416
BLACAT1	ENSG00000241269.1	3.30408092492441e-07	0.585039370355287
BLACAT1	1B FGF-antisense transcripts	0.000256311241981712	0.584476669904643
BLACAT1	AFAP1-AS1	6.81578473550555e-05	0.584890288120425
BLACAT1	PAN	9.20366607109034e-06	0.585019867953981
BLACAT1	RUNXOR	0.000353809069867428	0.584262303259713
BLACAT1	NEAT-1	0.000117010116846149	0.584782905041702
BLACAT1	Wt1os	2.36049025849675e-05	0.584988215245188
BLACAT1	BOK-AS1	0.0016977497724076	0.581304877665568
BLACAT1	CDKN2B-AS	0.000256311241981712	0.584476669904643
BLACAT1	ENSG00000259758.1	3.30408092492441e-07	0.585039370355287
BLACAT1	REST/CoREST-regulated lncRNAs	5.38588296098389e-05	0.584921717856911
BLACAT1	ENSG00000135253.9	3.30408092492441e-07	0.585039370355287
BLACAT1	Alu lncRNAs	7.22949455214222e-05	0.584881194533957
BLACAT1	ENSMUST00000117393	1.08619516342335e-05	0.585016223209648
BLACAT1	DNM3OS	0.00165767024015041	0.58139314257319
BLACAT1	AK294004	9.06590717163342e-05	0.584840828549527
BLACAT1	PVT1	0.00440757068558409	0.575327919524514
BLACAT1	TCL6	0.000944450628802416	0.582963136856705
BLACAT1	ENSG00000230133.1	3.30408092492441e-07	0.585039370355287
BLACAT1	DANCR	0.000794682957468772	0.583292649939831
BLACAT1	PCGEM1	0.000696249579090149	0.583509187429129
BLACAT1	uc.184+	1.08619516342335e-05	0.585016223209648
BLACAT1	SOX2-OT	3.55465448352088e-05	0.584961968099675
BLACAT1	DRAIC/PCAT29	0.000696249579090149	0.583509187429129
BLACAT1	AC006050.3-003	7.62885164327602e-05	0.58487241638575
BLACAT1	Sema3g	2.36049025849675e-05	0.584988215245188
BLACAT1	CCDC26	0.000237413467117189	0.584518217181044
BLACAT1	Alg2	2.36049025849675e-05	0.584988215245188
BLACAT1	PTENpg1	0.00253805449760985	0.579453385716116
BLACAT1	CASC2	9.02895367074635e-05	0.584841640829209
BLACAT1	CDKN2B-AS10	3.26873251257154e-05	0.584968252559265
BLACAT1	CDKN2B-AS11	3.26873251257154e-05	0.584968252559265
BLACAT1	CDKN2B-AS12	0.000237413467117189	0.584518217181044
BLACAT1	BPESC1	2.1008410615668e-07	0.585039634812141
BLACAT1	AK153778	1.08619516342335e-05	0.585016223209648
BLACAT1	CDKN2B-AS13	2.90282126081396e-07	0.585039458547074
BLACAT1	ENSG00000229563.1	3.30408092492441e-07	0.585039370355287
BLACAT1	HULC	0.0018402333741727	0.580991060902451
BLACAT1	ENSG00000249364.1	3.30408092492441e-07	0.585039370355287
BLACAT1	ENSG00000248176.1	3.30408092492441e-07	0.585039370355287
BLACAT1	ENSMUST00000127429	1.08619516342335e-05	0.585016223209648
BLACAT1	Zim3	1.08619516342335e-05	0.585016223209648
BLACAT1	ENSMUST00000119855	1.08619516342335e-05	0.585016223209648
BLACAT1	ESRG	1.84972034882618e-06	0.585036031096418
BLACAT1	ENSG00000259484.1	3.30408092492441e-07	0.585039370355287
BLACAT1	Srsf9	2.36049025849675e-05	0.584988215245188
BLACAT1	TERC	0.000464541880129388	0.584018806696159
BLACAT1	ENSG00000231133.1	3.30408092492441e-07	0.585039370355287
BLACAT1	ENSG00000215808.2	3.30408092492441e-07	0.585039370355287
BLACAT1	DGCR5	2.81682072405391e-05	0.584978185369556
BLACAT1	Sp5	0.000500367174606962	0.583940021543811
BLACAT1	TINCR	0.000231284445894796	0.584531691799417
BLACAT1	Chac2	0.000500367174606962	0.583940021543811
BLACAT1	CBR3-AS1	0.0028858154818248	0.578686626814456
BLACAT1	Ube3a-as	2.07553034529679e-06	0.585035534793681
BLACAT1	HCP5	7.85390084385564e-06	0.585022834596346
BLACAT1	AP5M1	9.06590717163342e-05	0.584840828549527
BLACAT1	Abhd11os	9.44924417635396e-05	0.584832402347859
BLACAT1	ENSMUST00000117372	1.08619516342335e-05	0.585016223209648
BLACAT1	ENSG00000231185.2	3.30408092492441e-07	0.585039370355287
BLACAT1	ENSG00000264772.1	3.30408092492441e-07	0.585039370355287
BLACAT1	ENSG00000255471.1	3.30408092492441e-07	0.585039370355287
BLACAT1	Pex11b	0.000500367174606962	0.583940021543811
BLACAT1	PTCSC3	0.000241603346330337	0.584509005698176
BLACAT1	HNF1A-AS1	0.00106125098017373	0.582706116739691
BLACAT1	ENSG00000147753.5	3.30408092492441e-07	0.585039370355287
BLACAT1	NPPA-AS1	0.000139778562819053	0.584732855134434
BLACAT1	ENSMUST00000167632	1.08619516342335e-05	0.585016223209648
BLACAT1	UCH1LAS	0.000199204833200756	0.584602217023716
BLACAT1	antisense to Uchl1 (AS Uchl1)	0.000199204833200756	0.584602217023716
BLACAT1	DAOA-AS1	0.000183398705793997	0.58463696490372
BLACAT1	KCNQ1OT1	0.0137040539976515	0.554699325899188
BLACAT1	Gm6644	1.08619516342335e-05	0.585016223209648
BLACAT1	BX118339	1.16668437501854e-06	0.585037532325068
BLACAT1	DAPK1	0.000331991246110506	0.584310275879632
BLACAT1	ENSMUST00000120925	1.08619516342335e-05	0.585016223209648
BLACAT1	AB074278	1	2.92997079931467e-08
BLACAT1	PRNCR1	0.000696249579090149	0.583509187429129
BLACAT1	lnc-C22orf32-1	9.06590717163342e-05	0.584840828549527
BLACAT1	DQ786243	1.91522024220517e-05	0.584998001965245
BLACAT1	THRIL	3.88768734970691e-05	0.584954648132555
BLACAT1	uc.115-	1.08619516342335e-05	0.585016223209648
BLACAT1	WRAP53	0.00169241182580919	0.581316633362569
BLACAT1	HYMAI	5.62746582597173e-05	0.584916407819976
BLACAT1	ENSG00000206129.3	3.30408092492441e-07	0.585039370355287
BLACAT1	Gm20748	0.000139778562819053	0.584732855134434
BLACAT1	LINCMD1	1.02481523285911e-05	0.585017572279437
BLACAT1	TC0100223	0.00253805449760985	0.579453385716116
BLACAT1	lncRNA-ATB	0.000899778923517394	0.583061427938646
BLACAT1	PINK1-AS	0.000171494357227745	0.584663134752782
BLACAT1	LOC728606	0.000696249579090149	0.583509187429129
BLACAT1	ZNFX1-AS1	0.000372741121177621	0.58422067480425
BLACAT1	LOC102635190	1.08619516342335e-05	0.585016223209648
BLACAT1	TDRG1	8.570161001549e-06	0.585021260332266
BLACAT1	AK044955	1.08619516342335e-05	0.585016223209648
BLACAT1	MINA	0.00124810980317348	0.582294858930346
BLACAT1	HLA-AS1	0.00107240391543381	0.582681572765217
BLACAT1	MKRN3-AS1	6.41416575325369e-06	0.585025998977687
BLACAT1	BACE1-AS	2.96814554947744e-05	0.584974859326537
BLACAT1	ASFMR1	6.85976768167275e-06	0.58502501959364
BLACAT1	GAPLINC	0.000132936364416974	0.58474789589247
BLACAT1	B1 SINE RNA	8.75795363920956e-06	0.585020847583682
BLACAT1	ENSMUST00000041159	1.08619516342335e-05	0.585016223209648
BLACAT1	ADAMTS9-AS2	0.000237413467117189	0.584518217181044
BLACAT1	ENSG00000230544.1	3.30408092492441e-07	0.585039370355287
BLACAT1	Trp53cor1	0.00236057459953559	0.57984458533421
BLACAT1	PCA3	0.000696249579090149	0.583509187429129
BLACAT1	ENSG00000232046.1	3.30408092492441e-07	0.585039370355287
BLACAT1	TARID	0.00253805449760985	0.579453385716116
BLACAT1	PANDAR	0.00253805449760985	0.579453385716116
BLACAT1	C15orf2	5.65979739903365e-06	0.585027656995186
BLACAT1	DMPK 3'UTR	1.08619516342335e-05	0.585016223209648
BLACAT1	LINC00299	1.45466951108862e-05	0.585008124489114
BLACAT1	AP000688.29	0	0.585040096550256
BLACAT1	LSINCT5	0.00114281825553188	0.582526606324561
BLACAT1	Neat1	1.32716407845084e-05	0.585010926943011
BLACAT1	Fendrr	1.08619516342335e-05	0.585016223209648
BLACAT1	PDZRN3-AS1	3.08049625076316e-05	0.584972389911086
BLACAT1	IPW	6.41416575325369e-06	0.585025998977687
BLACAT1	HTTAS_v1	5.38588296098389e-05	0.584921717856911
VL30 LTRs	LINC01262	0.000549764710582272	0.583831383481539
VL30 LTRs	ENSG00000259150.1	8.99760148149923e-07	0.585038118991191
VL30 LTRs	PCNA-AS1	0.00849907216957816	0.566270958255247
VL30 LTRs	DLG2AS	0.0010367900156026	0.582759946219418
VL30 LTRs	BANCR	0.000915022501696126	0.583027888101108
VL30 LTRs	LOC728228	0.00806555983019786	0.567232319048583
VL30 LTRs	LncRNA-LALR1	0.11763641873013	0.326928872579329
VL30 LTRs	AK042766	1.7226327893731e-05	0.585002234884917
VL30 LTRs	HOTAIR	0.0988938475792926	0.365896268024082
VL30 LTRs	Sox4	6.63595843041412e-05	0.584894240794793
VL30 LTRs	ENSMUST00000130025	2.7983238965183e-05	0.584978591920039
VL30 LTRs	ANRIL	0.0040450259108171	0.576128607975813
VL30 LTRs	Gm12839	2.7983238965183e-05	0.584978591920039
VL30 LTRs	CCAT1	0.00681383136977894	0.570005910983253
VL30 LTRs	C1QTNF9B-AS1	0.00150890915477553	0.581720714910069
VL30 LTRs	CCAT2	0.000650922107511685	0.583608892007974
VL30 LTRs	UBE3A-ATS	7.29237169014795e-06	0.585024068777087
VL30 LTRs	NDM29	0.00191924920294838	0.580817008180248
VL30 LTRs	ENSG00000235285.1	8.99760148149923e-07	0.585038118991191
VL30 LTRs	BCYRN1	0.0038153087312199	0.576635781245616
VL30 LTRs	lncRNA-LET	0.00849907216957816	0.566270958255247
VL30 LTRs	LALR	1	2.92997079931467e-08
VL30 LTRs	lnc-ZNF674-1	0.000742502932668668	0.583407440694903
VL30 LTRs	ENSG00000197251.3	8.99760148149923e-07	0.585038118991191
VL30 LTRs	AC002511.1	0	0.585040096550256
VL30 LTRs	MIR100HG	8.44503268830983e-05	0.584854476023699
VL30 LTRs	ENSMUST00000143888	2.7983238965183e-05	0.584978591920039
VL30 LTRs	PTCSC	0.000664130349869765	0.583579839051034
VL30 LTRs	GNAS-AS1	2.60093220435819e-06	0.585034380024171
VL30 LTRs	SNHG16	0.00625347954014737	0.571246433893213
VL30 LTRs	BDNF-AS	0.000711519174508833	0.583475598451311
VL30 LTRs	Loc554202	0.00144745055312016	0.581856030396957
VL30 LTRs	SNHG11	0.000110817608693873	0.584796517259311
VL30 LTRs	SUMO1P3	0.0011873887280299	0.58242850991315
VL30 LTRs	XIST	0.00344876952902734	0.577444769149383
VL30 LTRs	HA117	9.71796643214986e-06	0.585018737574467
VL30 LTRs	Yiya	0.00849907216957816	0.566270958255247
VL30 LTRs	AK144081	2.7983238965183e-05	0.584978591920039
VL30 LTRs	MIR17HG	0.00790885719915081	0.567579726597543
VL30 LTRs	ESCCAL-1	0.000104073016298404	0.584811342938989
VL30 LTRs	AF086415	0.000742502932668668	0.583407440694903
VL30 LTRs	WT1-AS	0.000448107615713579	0.584054946959061
VL30 LTRs	miR-21	8.15081825942571e-05	0.584860943130542
VL30 LTRs	HOX transcript antisense RNA (HOTAIR)	0.00288127290781593	0.57869664441426
VL30 LTRs	TERRA	0.00849907216957816	0.566270958255247
VL30 LTRs	FGF10-AS1	4.5074071947504e-06	0.585030189817392
VL30 LTRs	ENSMUST00000127230	2.7983238965183e-05	0.584978591920039
VL30 LTRs	TC0101441	0.00849907216957816	0.566270958255247
VL30 LTRs	ATP6V1G2-DDX39B	0.000187477172740707	0.584627998945452
VL30 LTRs	51A	9.51845304123287e-05	0.584830881050829
VL30 LTRs	lincRNA-p21	6.81719790575263e-05	0.584890257058185
VL30 LTRs	UBE3A-AS1	1.95223157851412e-05	0.584997188484258
VL30 LTRs	LDMAR	0.000286246872109228	0.584410853667841
VL30 LTRs	ENST00000513542	4.5074071947504e-06	0.585030189817392
VL30 LTRs	RMST	0.000428402964237926	0.584098278127793
VL30 LTRs	LINC00271	0.000746982163077293	0.583397587121846
VL30 LTRs	SRA1	0.00234270266395343	0.579883974131825
VL30 LTRs	LINC01133	0.000213110741079377	0.584571646001862
VL30 LTRs	NPTN-IT1	0.504623234533859	0.00426705453713327
VL30 LTRs	lnc-LCE5A-1	0.000146466435475315	0.584718153500606
VL30 LTRs	GAS5	0.00343797028096984	0.577468599211435
VL30 LTRs	PSORS1C3	5.36566340278851e-05	0.584922162285911
VL30 LTRs	MYCNOS	0.00191924920294838	0.580817008180248
VL30 LTRs	ESCCAL-5	0.000104073016298404	0.584811342938989
VL30 LTRs	KCNQ1DN	0.000367627967336913	0.584231917878625
VL30 LTRs	ENSG00000215374.4	8.99760148149923e-07	0.585038118991191
VL30 LTRs	ENSG00000196096.3	8.99760148149923e-07	0.585038118991191
VL30 LTRs	RP1-179N16.3	0.000742502932668668	0.583407440694903
VL30 LTRs	SPRY4-IT1	0.0010065366946804	0.582826520374063
VL30 LTRs	BDNF-AS1	0.000110817608693873	0.584796517259311
VL30 LTRs	UCA1	0.336886129964301	0.0460423973140448
VL30 LTRs	TRAF3IP2-AS1	0.0010367900156026	0.582759946219418
VL30 LTRs	D4Z4	7.92992360513545e-06	0.585022667506421
VL30 LTRs	ENSG00000250608.1	8.99760148149923e-07	0.585038118991191
VL30 LTRs	CTBP1-AS	0.00134240110863674	0.582087298879082
VL30 LTRs	PINC	0.00144745055312016	0.581856030396957
VL30 LTRs	PTENP1	0.00667198754956913	0.570319994726879
VL30 LTRs	MIR155HG	0.000185310492773295	0.584632762103962
VL30 LTRs	ATXN8OS	7.20473581143803e-06	0.585024261391256
VL30 LTRs	NRON	0.000172401891851873	0.584661139693029
VL30 LTRs	DSCAM-AS1	0.00144745055312016	0.581856030396957
VL30 LTRs	5730458M16Rik	2.7983238965183e-05	0.584978591920039
VL30 LTRs	AK023948	0.000664130349869765	0.583579839051034
VL30 LTRs	GDNFOS	9.51845304123287e-05	0.584830881050829
VL30 LTRs	lnc-AL355149.1-1	0.000742502932668668	0.583407440694903
VL30 LTRs	ENST00000480739	0.00092439495440434	0.583007265966938
VL30 LTRs	CDKN2B-AS7	8.87742970264825e-09	0.585040077038799
VL30 LTRs	SCAANT1	1.05432107683833e-05	0.585016923770475
VL30 LTRs	CDKN2B-AS8	0.000721611645032504	0.583453397412692
VL30 LTRs	CDKN2B-AS9	0.00150890915477553	0.581720714910069
VL30 LTRs	PCAT1	0.00667198754956913	0.570319994726879
VL30 LTRs	RP5-843L14.1	0	0.585040096550256
VL30 LTRs	4930503E24Rik	6.63595843041412e-05	0.584894240794793
VL30 LTRs	AK143294	6.63595843041412e-05	0.584894240794793
VL30 LTRs	DLEU1	0.000185310492773295	0.584632762103962
VL30 LTRs	CDKN2B-AS3	9.158444716645e-07	0.585038083639862
VL30 LTRs	RRP1B	0.00849907216957816	0.566270958255247
VL30 LTRs	CDKN2B-AS4	0.00849907216957816	0.566270958255247
VL30 LTRs	BC040587	0.000216181229485869	0.584564895710647
VL30 LTRs	RNA-a	8.34512182996978e-07	0.585038262398043
VL30 LTRs	CDKN2B-AS5	8.36832290133417e-05	0.584856162178393
VL30 LTRs	DLEU2	0.00233347753318168	0.57990430551744
VL30 LTRs	ENSG00000237036.3	8.99760148149923e-07	0.585038118991191
VL30 LTRs	ENSG00000226496.1	8.99760148149923e-07	0.585038118991191
VL30 LTRs	HOTTIP	1	2.92997079931467e-08
VL30 LTRs	CDKN2B-AS6	0.00191924920294838	0.580817008180248
VL30 LTRs	ENSG00000250195.1	8.99760148149923e-07	0.585038118991191
VL30 LTRs	anti-NOS2A	0.000137839505456699	0.584737117650247
VL30 LTRs	ENSG00000254154.3	8.99760148149923e-07	0.585038118991191
VL30 LTRs	ZFAT-AS1	0.000189015686469966	0.584624616719542
VL30 LTRs	CDKN2B-AS1	0.00131389023954087	0.582150061241752
VL30 LTRs	CDKN2B-AS2	0.00127048113770158	0.582245615790296
VL30 LTRs	LINC00162	6.08291747421651e-06	0.585026727024643
VL30 LTRs	ENSMUST00000151138	6.63595843041412e-05	0.584894240794793
VL30 LTRs	PCNCR1	0.00150890915477553	0.581720714910069
VL30 LTRs	HI-LNC25	8.36832290133417e-05	0.584856162178393
VL30 LTRs	Dreh	1	2.92997079931467e-08
VL30 LTRs	AK143693	6.63595843041412e-05	0.584894240794793
VL30 LTRs	ENSG00000266952.1	8.99760148149923e-07	0.585038118991191
VL30 LTRs	ENSMUST00000022467	2.7983238965183e-05	0.584978591920039
VL30 LTRs	CCND1	0.00849907216957816	0.566270958255247
VL30 LTRs	PISRT1	5.86663187670321e-07	0.585038807138975
VL30 LTRs	MAP3K14	0.00092439495440434	0.583007265966938
VL30 LTRs	ENSG00000240453.1	8.99760148149923e-07	0.585038118991191
VL30 LTRs	Scarb2	2.7983238965183e-05	0.584978591920039
VL30 LTRs	ncRAN	0.00191924920294838	0.580817008180248
VL30 LTRs	AK038798	2.7983238965183e-05	0.584978591920039
VL30 LTRs	TUG1	0.00101462026586816	0.582808732247968
VL30 LTRs	Linc00963	0.00150890915477553	0.581720714910069
VL30 LTRs	ENSMUST00000142855	2.7983238965183e-05	0.584978591920039
VL30 LTRs	NBAT-1	0.00191924920294838	0.580817008180248
VL30 LTRs	Arid2-IR	6.52647217469444e-05	0.58489664735461
VL30 LTRs	ENSG00000233154.1	8.99760148149923e-07	0.585038118991191
VL30 LTRs	LOC285194	0.000104073016298404	0.584811342938989
VL30 LTRs	MALAT2-activated long noncoding RNA	0.0011873887280299	0.58242850991315
VL30 LTRs	TC0101686	0.00849907216957816	0.566270958255247
VL30 LTRs	lncRNA-MVIH	0.667100614738341	0.000195419340811243
VL30 LTRs	MIR31HG	0.00144745055312016	0.581856030396957
VL30 LTRs	ENSG00000237548.1	8.99760148149923e-07	0.585038118991191
VL30 LTRs	ACTA2-AS1	0.00444618373739039	0.575242623335453
VL30 LTRs	IFNG-AS1	0.000674468537761825	0.583557098770579
VL30 LTRs	AK095147	0.000742502932668668	0.583407440694903
VL30 LTRs	T-UCRs	0.00191924920294838	0.580817008180248
VL30 LTRs	ENSG00000233251.3	8.99760148149923e-07	0.585038118991191
VL30 LTRs	MEG3	0.0978492395354193	0.368113965750337
VL30 LTRs	LincRNA-p21	0.0127989951632073	0.556715074471569
VL30 LTRs	PPP3CB	0.00092439495440434	0.583007265966938
VL30 LTRs	PRINS	5.36566340278851e-05	0.584922162285911
VL30 LTRs	GHET1	0.0011873887280299	0.58242850991315
VL30 LTRs	LIPCAR	2.7983238965183e-05	0.584978591920039
VL30 LTRs	7SL	3.36758043158458e-05	0.584966079920879
VL30 LTRs	ENSG00000232021.2	8.99760148149923e-07	0.585038118991191
VL30 LTRs	AK137898	2.7983238965183e-05	0.584978591920039
VL30 LTRs	EPB41L4A-AS1	0.00849907216957816	0.566270958255247
VL30 LTRs	CRNDE	0.00903335832663851	0.565085581589542
VL30 LTRs	FADS1	3.5892906460146e-05	0.584961206808107
VL30 LTRs	MESTIT1	1.68561127891108e-05	0.585003048587263
VL30 LTRs	ENSG00000259334.1	8.99760148149923e-07	0.585038118991191
VL30 LTRs	SLC7A2-IT1A/B	0.00151103816808784	0.581716027215846
VL30 LTRs	LINC00032	0.000721611645032504	0.583453397412692
VL30 LTRs	HIF1A-AS1	0.00163728725545987	0.581438029306408
VL30 LTRs	ENSG00000245910.3	8.99760148149923e-07	0.585038118991191
VL30 LTRs	U1 spliceosomal lncRNA	0.000549764710582272	0.583831383481539
VL30 LTRs	ENSG00000249772.1	8.99760148149923e-07	0.585038118991191
VL30 LTRs	Asb3	0.00143835094639095	0.581876064486546
VL30 LTRs	BCAR4	0.00144745055312016	0.581856030396957
VL30 LTRs	lnc-KCTD6-3	0.000146466435475315	0.584718153500606
VL30 LTRs	ENSG00000263753.1	8.99760148149923e-07	0.585038118991191
VL30 LTRs	HIF1A-AS2	3.69284038815345e-09	0.585040088433864
VL30 LTRs	Trpm3	2.7983238965183e-05	0.584978591920039
VL30 LTRs	7SK	0.00485334674395236	0.574342987006372
VL30 LTRs	AK028007	6.63595843041412e-05	0.584894240794793
VL30 LTRs	MALAT1	0.0833459709668508	0.399328419911425
VL30 LTRs	linc-POU3F3	0.000617257254337933	0.583682939425722
VL30 LTRs	AK049728	2.7983238965183e-05	0.584978591920039
VL30 LTRs	LINC00312	0.000742502932668668	0.583407440694903
VL30 LTRs	TUSC8	0.00225366478855635	0.580080196954507
VL30 LTRs	TUSC7	0.0011873887280299	0.58242850991315
VL30 LTRs	HEIH	1	2.92997079931467e-08
VL30 LTRs	HAR1B	0.000644996103565379	0.58362192674585
VL30 LTRs	RP5-833A20.1	6.81719790575263e-05	0.584890257058185
VL30 LTRs	AIR	0.500006493094408	0.00460517633785795
VL30 LTRs	DMPK	1.74132246259543e-05	0.585001824101136
VL30 LTRs	ENSMUST00000160947	2.7983238965183e-05	0.584978591920039
VL30 LTRs	H19	0.0622637096648289	0.445820664159424
VL30 LTRs	HAR1A	0.000644996103565379	0.58362192674585
VL30 LTRs	WNT4	0.00071456876194219	0.583468890111176
VL30 LTRs	RP4-620F22.3	0	0.585040096550256
VL30 LTRs	KUCG1	3.21370169861114e-05	0.584969462113788
VL30 LTRs	AK139328	6.63595843041412e-05	0.584894240794793
VL30 LTRs	AK056098	0.000742502932668668	0.583407440694903
VL30 LTRs	ENSG00000215231.3	8.99760148149923e-07	0.585038118991191
VL30 LTRs	HOST2	0.000156110391732519	0.584696953439312
VL30 LTRs	A130040M12Rik	0.00849907216957816	0.566270958255247
VL30 LTRs	DISC2	0.00051431887511704	0.583909338765953
VL30 LTRs	IGF2-AS	0.400767429188519	0.0204445292273885
VL30 LTRs	LSAMP-AS3	0.000216181229485869	0.584564895710647
VL30 LTRs	ENSG00000232956.3	8.99760148149923e-07	0.585038118991191
VL30 LTRs	Xist	3.38765361419323e-05	0.584965638719902
VL30 LTRs	ENSG00000203325.3	8.99760148149923e-07	0.585038118991191
VL30 LTRs	KRAS1P	0.00849907216957816	0.566270958255247
VL30 LTRs	FMR4	1.90012517418389e-05	0.58499833374324
VL30 LTRs	FMR6	1.90012517418389e-05	0.58499833374324
VL30 LTRs	ENSG00000256218.1	8.99760148149923e-07	0.585038118991191
VL30 LTRs	FMR5	1.90012517418389e-05	0.58499833374324
VL30 LTRs	SNHG3	9.51845304123287e-05	0.584830881050829
VL30 LTRs	MIR7-3HG	1	2.92997079931467e-08
VL30 LTRs	SNHG5	0.00336421362914806	0.577631346067797
VL30 LTRs	lincRNA-RoR	0.00144745055312016	0.581856030396957
VL30 LTRs	SNHG4	6.29190139201625e-05	0.584901803320919
VL30 LTRs	NAMA	0.000664130349869765	0.583579839051034
VL30 LTRs	PTHLH	8.79603915248386e-06	0.585020763875694
VL30 LTRs	HTTAS	0.000158017661115831	0.584692760708816
VL30 LTRs	SChLAP1	0.00150890915477553	0.581720714910069
VL30 LTRs	lnc-SCA7	1.05432107683833e-05	0.585016923770475
VL30 LTRs	DBE-T	7.92992360513545e-06	0.585022667506421
VL30 LTRs	MIAT	0.00342274350910968	0.577502198746686
VL30 LTRs	ENSG00000241269.1	8.99760148149923e-07	0.585038118991191
VL30 LTRs	1B FGF-antisense transcripts	0.00071456876194219	0.583468890111176
VL30 LTRs	AFAP1-AS1	0.000177042668859241	0.58465093770387
VL30 LTRs	PAN	2.08164190838755e-05	0.584994344140891
VL30 LTRs	RUNXOR	0.00104162639267888	0.582749303276356
VL30 LTRs	NEAT-1	0.000340258404275993	0.584292098355788
VL30 LTRs	Wt1os	6.63595843041412e-05	0.584894240794793
VL30 LTRs	BOK-AS1	0.00568269604927268	0.57250932741804
VL30 LTRs	CDKN2B-AS	0.00071456876194219	0.583468890111176
VL30 LTRs	ENSG00000259758.1	8.99760148149923e-07	0.585038118991191
VL30 LTRs	REST/CoREST-regulated lncRNAs	0.000158017661115831	0.584692760708816
VL30 LTRs	ENSG00000135253.9	8.99760148149923e-07	0.585038118991191
VL30 LTRs	Alu lncRNAs	0.000206684940840103	0.584585772671346
VL30 LTRs	ENSMUST00000117393	2.7983238965183e-05	0.584978591920039
VL30 LTRs	DNM3OS	0.00457773539684729	0.574951999438796
VL30 LTRs	AK294004	0.000742502932668668	0.583407440694903
VL30 LTRs	PVT1	0.12806623681234	0.306003411750363
VL30 LTRs	TCL6	0.00275606384926334	0.578972744054034
VL30 LTRs	ENSG00000230133.1	8.99760148149923e-07	0.585038118991191
VL30 LTRs	DANCR	0.00236714266662763	0.579830109461914
VL30 LTRs	PCGEM1	0.00150890915477553	0.581720714910069
VL30 LTRs	uc.184+	2.7983238965183e-05	0.584978591920039
VL30 LTRs	SOX2-OT	0.000132838364473822	0.584748111318445
VL30 LTRs	DRAIC/PCAT29	0.00150890915477553	0.581720714910069
VL30 LTRs	AC006050.3-003	0.000213110741079377	0.584571646001862
VL30 LTRs	Sema3g	6.63595843041412e-05	0.584894240794793
VL30 LTRs	CCDC26	0.000617257254337933	0.583682939425722
VL30 LTRs	Alg2	6.63595843041412e-05	0.584894240794793
VL30 LTRs	PTENpg1	0.00849907216957816	0.566270958255247
VL30 LTRs	CASC2	0.00023777160288509	0.584517429818518
VL30 LTRs	CDKN2B-AS10	9.91977577511424e-05	0.584822059452333
VL30 LTRs	CDKN2B-AS11	9.91977577511424e-05	0.584822059452333
VL30 LTRs	CDKN2B-AS12	0.000617257254337933	0.583682939425722
VL30 LTRs	BPESC1	5.86663187670321e-07	0.585038807138975
VL30 LTRs	AK153778	2.7983238965183e-05	0.584978591920039
VL30 LTRs	CDKN2B-AS13	8.10488236698329e-07	0.585038315199664
VL30 LTRs	ENSG00000229563.1	8.99760148149923e-07	0.585038118991191
VL30 LTRs	HULC	0.745090945820087	3.36138523813201e-05
VL30 LTRs	ENSG00000249364.1	8.99760148149923e-07	0.585038118991191
VL30 LTRs	ENSG00000248176.1	8.99760148149923e-07	0.585038118991191
VL30 LTRs	ENSMUST00000127429	2.7983238965183e-05	0.584978591920039
VL30 LTRs	Zim3	2.7983238965183e-05	0.584978591920039
VL30 LTRs	ENSMUST00000119855	2.7983238965183e-05	0.584978591920039
VL30 LTRs	ESRG	4.91713870351099e-06	0.585029289274682
VL30 LTRs	ENSG00000259484.1	8.99760148149923e-07	0.585038118991191
VL30 LTRs	Srsf9	6.63595843041412e-05	0.584894240794793
VL30 LTRs	TERC	0.00100699897946269	0.582825503107949
VL30 LTRs	ENSG00000231133.1	8.99760148149923e-07	0.585038118991191
VL30 LTRs	ENSG00000215808.2	8.99760148149923e-07	0.585038118991191
VL30 LTRs	DGCR5	8.26848684093656e-05	0.584858356668417
VL30 LTRs	Sp5	0.00143835094639095	0.581876064486546
VL30 LTRs	TINCR	0.00120830449316067	0.582382474046191
VL30 LTRs	Chac2	0.00143835094639095	0.581876064486546
VL30 LTRs	CBR3-AS1	0.00925294389323366	0.564598234890892
VL30 LTRs	Ube3a-as	7.29237169014795e-06	0.585024068777087
VL30 LTRs	HCP5	2.02325902966565e-05	0.584995627353949
VL30 LTRs	AP5M1	0.000742502932668668	0.583407440694903
VL30 LTRs	Abhd11os	0.00025589033399635	0.584477595292679
VL30 LTRs	ENSMUST00000117372	2.7983238965183e-05	0.584978591920039
VL30 LTRs	ENSG00000231185.2	8.99760148149923e-07	0.585038118991191
VL30 LTRs	ENSG00000264772.1	8.99760148149923e-07	0.585038118991191
VL30 LTRs	ENSG00000255471.1	8.99760148149923e-07	0.585038118991191
VL30 LTRs	Pex11b	0.00143835094639095	0.581876064486546
VL30 LTRs	PTCSC3	0.000664130349869765	0.583579839051034
VL30 LTRs	HNF1A-AS1	0.00318491329180168	0.578026923757419
VL30 LTRs	ENSG00000147753.5	8.99760148149923e-07	0.585038118991191
VL30 LTRs	NPPA-AS1	0.00039329791026341	0.584175472748408
VL30 LTRs	ENSMUST00000167632	2.7983238965183e-05	0.584978591920039
VL30 LTRs	UCH1LAS	0.000549764710582272	0.583831383481539
VL30 LTRs	antisense to Uchl1 (AS Uchl1)	0.000549764710582272	0.583831383481539
VL30 LTRs	DAOA-AS1	0.000539500426604789	0.583853957845939
VL30 LTRs	KCNQ1OT1	0.40361551611557	0.0196653458391312
VL30 LTRs	Gm6644	2.7983238965183e-05	0.584978591920039
VL30 LTRs	BX118339	3.21037738668354e-06	0.585033040536718
VL30 LTRs	DAPK1	0.00092439495440434	0.583007265966938
VL30 LTRs	ENSMUST00000120925	2.7983238965183e-05	0.584978591920039
VL30 LTRs	AB074278	0.000346860983582551	0.584277580717275
VL30 LTRs	PRNCR1	0.00150890915477553	0.581720714910069
VL30 LTRs	lnc-C22orf32-1	0.000742502932668668	0.583407440694903
VL30 LTRs	DQ786243	5.25825527251711e-05	0.584924523131312
VL30 LTRs	THRIL	0.000117128442748961	0.584782644939651
VL30 LTRs	uc.115-	2.7983238965183e-05	0.584978591920039
VL30 LTRs	WRAP53	0.00566710765599778	0.572543807336456
VL30 LTRs	HYMAI	0.000145016458857598	0.584721340925628
VL30 LTRs	ENSG00000206129.3	8.99760148149923e-07	0.585038118991191
VL30 LTRs	Gm20748	0.00039329791026341	0.584175472748408
VL30 LTRs	LINCMD1	3.21370169861114e-05	0.584969462113788
VL30 LTRs	TC0100223	0.00849907216957816	0.566270958255247
VL30 LTRs	lncRNA-ATB	0.672688905551092	0.000173315747026836
VL30 LTRs	PINK1-AS	0.000471475622597255	0.584003558628332
VL30 LTRs	LOC728606	0.00150890915477553	0.581720714910069
VL30 LTRs	ZNFX1-AS1	0.00108019511030067	0.582664426694218
VL30 LTRs	LOC102635190	2.7983238965183e-05	0.584978591920039
VL30 LTRs	TDRG1	2.49719043308652e-05	0.584985210661445
VL30 LTRs	AK044955	2.7983238965183e-05	0.584978591920039
VL30 LTRs	MINA	0.40374280862981	0.0196311177995934
VL30 LTRs	HLA-AS1	0.0473539105968867	0.479197112206346
VL30 LTRs	MKRN3-AS1	2.19911019875639e-05	0.584991762270865
VL30 LTRs	BACE1-AS	6.67384560894729e-05	0.584893408015902
VL30 LTRs	ASFMR1	1.90012517418389e-05	0.58499833374324
VL30 LTRs	GAPLINC	0.0011873887280299	0.58242850991315
VL30 LTRs	B1 SINE RNA	2.34471551316969e-05	0.584988561963835
VL30 LTRs	ENSMUST00000041159	2.7983238965183e-05	0.584978591920039
VL30 LTRs	ADAMTS9-AS2	0.000617257254337933	0.583682939425722
VL30 LTRs	ENSG00000230544.1	8.99760148149923e-07	0.585038118991191
VL30 LTRs	Trp53cor1	0.0116882869974778	0.559186835878711
VL30 LTRs	PCA3	0.00150890915477553	0.581720714910069
VL30 LTRs	ENSG00000232046.1	8.99760148149923e-07	0.585038118991191
VL30 LTRs	TARID	0.00849907216957816	0.566270958255247
VL30 LTRs	PANDAR	0.00849907216957816	0.566270958255247
VL30 LTRs	C15orf2	1.95223157851412e-05	0.584997188484258
VL30 LTRs	DMPK 3'UTR	2.7983238965183e-05	0.584978591920039
VL30 LTRs	LINC00299	3.90544298558355e-05	0.58495425786793
VL30 LTRs	AP000688.29	0	0.585040096550256
VL30 LTRs	LSINCT5	0.00360628733899868	0.577097151738066
VL30 LTRs	Neat1	3.67079936115165e-05	0.584959415271843
VL30 LTRs	Fendrr	2.7983238965183e-05	0.584978591920039
VL30 LTRs	PDZRN3-AS1	8.36832290133417e-05	0.584856162178393
VL30 LTRs	IPW	2.19911019875639e-05	0.584991762270865
VL30 LTRs	HTTAS_v1	0.000158017661115831	0.584692760708816
LINC01262	ENSG00000259150.1	1.51925463486248e-06	0.585036757419368
LINC01262	PCNA-AS1	0.00584564407509703	0.572148870084069
LINC01262	DLG2AS	0.00153503384247346	0.581663192368824
LINC01262	BANCR	0.000585215750894142	0.583753413451397
LINC01262	LOC728228	0.0035578162506438	0.57720412633051
LINC01262	LncRNA-LALR1	0.00327717187051894	0.577823389967027
LINC01262	AK042766	0.000539373218142586	0.58385423761532
LINC01262	HOTAIR	0.00199189595733167	0.580656971028735
LINC01262	Sox4	0.000211275979533051	0.584575679607116
LINC01262	ENSMUST00000130025	0.000103197601047494	0.584813267231165
LINC01262	ANRIL	0.00287048428325673	0.578720436034515
LINC01262	Gm12839	0.000103197601047494	0.584813267231165
LINC01262	CCAT1	0.000991614040925725	0.5828593576486
LINC01262	C1QTNF9B-AS1	0.000909844851316962	0.583039280346664
LINC01262	CCAT2	0.000334449526895394	0.584304870720943
LINC01262	UBE3A-ATS	9.39454853429512e-06	0.585019448413961
LINC01262	NDM29	0.000921014132307754	0.583014704789612
LINC01262	ENSG00000235285.1	1.51925463486248e-06	0.585036757419368
LINC01262	BCYRN1	0.00484228372739278	0.574367436141844
LINC01262	lncRNA-LET	0.00584564407509703	0.572148870084069
LINC01262	LALR	0.000549764710582272	0.583831383481539
LINC01262	lnc-ZNF674-1	0.000117059827986463	0.584782795767497
LINC01262	ENSG00000197251.3	1.51925463486248e-06	0.585036757419368
LINC01262	AC002511.1	0	0.585040096550256
LINC01262	MIR100HG	0.00110887848198342	0.582601301886281
LINC01262	ENSMUST00000143888	0.000103197601047494	0.584813267231165
LINC01262	PTCSC	0.000312957747549008	0.584352125351598
LINC01262	GNAS-AS1	2.92804962936106e-06	0.585033661059407
LINC01262	SNHG16	0.000989390726512737	0.582864249998767
LINC01262	BDNF-AS	0.00462083092298921	0.574856783945387
LINC01262	Loc554202	0.000833628082660405	0.583206969990311
LINC01262	SNHG11	0.000189469216909809	0.584623619689606
LINC01262	SUMO1P3	0.000202539804820238	0.584594885403079
LINC01262	XIST	0.00230765395898698	0.579961217294235
LINC01262	HA117	2.91197381904469e-05	0.584976093953432
LINC01262	Yiya	0.00584564407509703	0.572148870084069
LINC01262	AK144081	0.000103197601047494	0.584813267231165
LINC01262	MIR17HG	0.00496479429541707	0.574096673310485
LINC01262	ESCCAL-1	1.52127228143447e-05	0.58500666061884
LINC01262	AF086415	0.000117059827986463	0.584782795767497
LINC01262	WT1-AS	0.000240733909169474	0.584510917166527
LINC01262	miR-21	3.85022148848059e-05	0.584955471622938
LINC01262	HOX transcript antisense RNA (HOTAIR)	0.00126425749882457	0.58225931521524
LINC01262	TERRA	0.00584564407509703	0.572148870084069
LINC01262	FGF10-AS1	1.43536460034772e-05	0.585008548793841
LINC01262	ENSMUST00000127230	0.000103197601047494	0.584813267231165
LINC01262	TC0101441	0.00584564407509703	0.572148870084069
LINC01262	ATP6V1G2-DDX39B	0.000578759503848476	0.583767613386796
LINC01262	51A	0.0141612244773665	0.553680573826667
LINC01262	lincRNA-p21	0.00032142712616307	0.584333503616153
LINC01262	UBE3A-AS1	2.50577834056777e-05	0.584985021904482
LINC01262	LDMAR	0.000872475959268155	0.583121500051487
LINC01262	ENST00000513542	1.43536460034772e-05	0.585008548793841
LINC01262	RMST	0.000208269670358149	0.584582288765214
LINC01262	LINC00271	0.00111864204032596	0.582579814291133
LINC01262	SRA1	0.00177839806879482	0.581127258041522
LINC01262	LINC01133	9.06757481760243e-05	0.584840791892777
LINC01262	NPTN-IT1	0.000962660857663323	0.582923067430981
LINC01262	lnc-LCE5A-1	7.58696136960443e-05	0.584873337165256
LINC01262	GAS5	0.00255821752525533	0.579408937577324
LINC01262	PSORS1C3	0.000194749531910192	0.584612011537534
LINC01262	MYCNOS	0.000921014132307754	0.583014704789612
LINC01262	ESCCAL-5	1.52127228143447e-05	0.58500666061884
LINC01262	KCNQ1DN	0.000185428498907724	0.584632502683449
LINC01262	ENSG00000215374.4	1.51925463486248e-06	0.585036757419368
LINC01262	ENSG00000196096.3	1.51925463486248e-06	0.585036757419368
LINC01262	RP1-179N16.3	0.000117059827986463	0.584782795767497
LINC01262	SPRY4-IT1	0.000380563313540201	0.584203474818619
LINC01262	BDNF-AS1	0.000189469216909809	0.584623619689606
LINC01262	UCA1	0.00238402493686495	0.579792900822162
LINC01262	TRAF3IP2-AS1	0.00153503384247346	0.581663192368824
LINC01262	D4Z4	2.69310562767993e-05	0.58498090456019
LINC01262	ENSG00000250608.1	1.51925463486248e-06	0.585036757419368
LINC01262	CTBP1-AS	0.00103419849390038	0.582765649103376
LINC01262	PINC	0.000833628082660405	0.583206969990311
LINC01262	PTENP1	0.00450365928427599	0.575115653391426
LINC01262	MIR155HG	0.000106662952671488	0.584805649863933
LINC01262	ATXN8OS	0.000396951248222358	0.584167439354574
LINC01262	NRON	0.000232451975340454	0.584529125000221
LINC01262	DSCAM-AS1	0.000833628082660405	0.583206969990311
LINC01262	5730458M16Rik	0.000103197601047494	0.584813267231165
LINC01262	AK023948	0.000312957747549008	0.584352125351598
LINC01262	GDNFOS	0.0141612244773665	0.553680573826667
LINC01262	lnc-AL355149.1-1	0.000117059827986463	0.584782795767497
LINC01262	ENST00000480739	0.000438072424182042	0.584077014798968
LINC01262	CDKN2B-AS7	0.00134395605861554	0.582083875831938
LINC01262	SCAANT1	0.000573085147027878	0.583780093534607
LINC01262	CDKN2B-AS8	0.00054337409944582	0.583845438462714
LINC01262	CDKN2B-AS9	0.000909844851316962	0.583039280346664
LINC01262	PCAT1	0.00450365928427599	0.575115653391426
LINC01262	RP5-843L14.1	0	0.585040096550256
LINC01262	4930503E24Rik	0.000211275979533051	0.584575679607116
LINC01262	AK143294	0.000211275979533051	0.584575679607116
LINC01262	DLEU1	0.000106662952671488	0.584805649863933
LINC01262	CDKN2B-AS3	3.33334713714284e-06	0.585032770263828
LINC01262	RRP1B	0.00584564407509703	0.572148870084069
LINC01262	CDKN2B-AS4	0.00584564407509703	0.572148870084069
LINC01262	BC040587	0.000125479554111482	0.584764287570298
LINC01262	RNA-a	1.47555752225883e-06	0.58503685346022
LINC01262	CDKN2B-AS5	0.000142929218015489	0.584725929213059
LINC01262	DLEU2	0.00164635040945159	0.581418070860007
LINC01262	ENSG00000237036.3	1.51925463486248e-06	0.585036757419368
LINC01262	ENSG00000226496.1	1.51925463486248e-06	0.585036757419368
LINC01262	HOTTIP	0.000549764710582272	0.583831383481539
LINC01262	CDKN2B-AS6	0.000921014132307754	0.583014704789612
LINC01262	ENSG00000250195.1	1.51925463486248e-06	0.585036757419368
LINC01262	anti-NOS2A	8.96819652558668e-05	0.584842976339086
LINC01262	ENSG00000254154.3	1.51925463486248e-06	0.585036757419368
LINC01262	ZFAT-AS1	0.000571865414145897	0.583782776197074
LINC01262	CDKN2B-AS1	0.00238811128854461	0.579783894367736
LINC01262	CDKN2B-AS2	0.00380739153095742	0.576653258708878
LINC01262	LINC00162	8.99746275029967e-06	0.585020321167561
LINC01262	ENSMUST00000151138	0.000211275979533051	0.584575679607116
LINC01262	PCNCR1	0.000909844851316962	0.583039280346664
LINC01262	HI-LNC25	0.000142929218015489	0.584725929213059
LINC01262	Dreh	0.000549764710582272	0.583831383481539
LINC01262	AK143693	0.000211275979533051	0.584575679607116
LINC01262	ENSG00000266952.1	1.51925463486248e-06	0.585036757419368
LINC01262	ENSMUST00000022467	0.000103197601047494	0.584813267231165
LINC01262	CCND1	0.00584564407509703	0.572148870084069
LINC01262	PISRT1	9.31799656175178e-06	0.585019616667334
LINC01262	MAP3K14	0.000438072424182042	0.584077014798968
LINC01262	ENSG00000240453.1	1.51925463486248e-06	0.585036757419368
LINC01262	Scarb2	0.000103197601047494	0.584813267231165
LINC01262	ncRAN	0.000921014132307754	0.583014704789612
LINC01262	AK038798	0.000103197601047494	0.584813267231165
LINC01262	TUG1	0.00342675104815586	0.577493355728725
LINC01262	Linc00963	0.000909844851316962	0.583039280346664
LINC01262	ENSMUST00000142855	0.000103197601047494	0.584813267231165
LINC01262	NBAT-1	0.000921014132307754	0.583014704789612
LINC01262	Arid2-IR	0.000198923604453063	0.584602835277253
LINC01262	ENSG00000233154.1	1.51925463486248e-06	0.585036757419368
LINC01262	LOC285194	1.52127228143447e-05	0.58500666061884
LINC01262	MALAT2-activated long noncoding RNA	0.000202539804820238	0.584594885403079
LINC01262	TC0101686	0.00584564407509703	0.572148870084069
LINC01262	lncRNA-MVIH	0.000589476158318444	0.583744043008115
LINC01262	MIR31HG	0.000833628082660405	0.583206969990311
LINC01262	ENSG00000237548.1	1.51925463486248e-06	0.585036757419368
LINC01262	ACTA2-AS1	0.00195599809691488	0.580736053881795
LINC01262	IFNG-AS1	0.0311947403924561	0.51552843721712
LINC01262	AK095147	0.000117059827986463	0.584782795767497
LINC01262	T-UCRs	0.000921014132307754	0.583014704789612
LINC01262	ENSG00000233251.3	1.51925463486248e-06	0.585036757419368
LINC01262	MEG3	0.0022403941940947	0.580109441159052
LINC01262	LincRNA-p21	0.00534417079115459	0.573257985359244
LINC01262	PPP3CB	0.000438072424182042	0.584077014798968
LINC01262	PRINS	0.000194749531910192	0.584612011537534
LINC01262	GHET1	0.000202539804820238	0.584594885403079
LINC01262	LIPCAR	0.000103197601047494	0.584813267231165
LINC01262	7SL	5.87845245493834e-05	0.584910891070104
LINC01262	ENSG00000232021.2	1.51925463486248e-06	0.585036757419368
LINC01262	AK137898	0.000103197601047494	0.584813267231165
LINC01262	EPB41L4A-AS1	0.00584564407509703	0.572148870084069
LINC01262	CRNDE	0.00128488125656835	0.5822139179793
LINC01262	FADS1	5.84018116267924e-05	0.584911732283913
LINC01262	MESTIT1	1.62414241447935e-05	0.585004399621533
LINC01262	ENSG00000259334.1	1.51925463486248e-06	0.585036757419368
LINC01262	SLC7A2-IT1A/B	0.0389515628846021	0.498085972648658
LINC01262	LINC00032	0.00054337409944582	0.583845438462714
LINC01262	HIF1A-AS1	0.002164392082728	0.580276917314973
LINC01262	ENSG00000245910.3	1.51925463486248e-06	0.585036757419368
LINC01262	U1 spliceosomal lncRNA	1	2.92997079931467e-08
LINC01262	ENSG00000249772.1	1.51925463486248e-06	0.585036757419368
LINC01262	Asb3	0.0042923658385853	0.575582385929493
LINC01262	BCAR4	0.000833628082660405	0.583206969990311
LINC01262	lnc-KCTD6-3	7.58696136960443e-05	0.584873337165256
LINC01262	ENSG00000263753.1	1.51925463486248e-06	0.585036757419368
LINC01262	HIF1A-AS2	0.00148348553092578	0.581776692138575
LINC01262	Trpm3	0.000103197601047494	0.584813267231165
LINC01262	7SK	0.00303951601220913	0.578347645749101
LINC01262	AK028007	0.000211275979533051	0.584575679607116
LINC01262	MALAT1	0.00185279964975116	0.580963381501706
LINC01262	linc-POU3F3	0.000416618313021855	0.58412419247013
LINC01262	AK049728	0.000103197601047494	0.584813267231165
LINC01262	LINC00312	0.000117059827986463	0.584782795767497
LINC01262	TUSC8	0.00101668612878144	0.582804186231241
LINC01262	TUSC7	0.000202539804820238	0.584594885403079
LINC01262	HEIH	0.000549764710582272	0.583831383481539
LINC01262	HAR1B	0.0115301374691824	0.559538595461932
LINC01262	RP5-833A20.1	0.00032142712616307	0.584333503616153
LINC01262	AIR	0.000295033065795294	0.584391535963115
LINC01262	DMPK	5.50807348567608e-05	0.584919032088072
LINC01262	ENSMUST00000160947	0.000103197601047494	0.584813267231165
LINC01262	H19	0.00127645971004039	0.582232455709896
LINC01262	HAR1A	0.0115301374691824	0.559538595461932
LINC01262	WNT4	1.64025935502532e-07	0.585039736042146
LINC01262	RP4-620F22.3	0	0.585040096550256
LINC01262	KUCG1	9.35969865388925e-05	0.584834370668059
LINC01262	AK139328	0.000211275979533051	0.584575679607116
LINC01262	AK056098	0.000117059827986463	0.584782795767497
LINC01262	ENSG00000215231.3	1.51925463486248e-06	0.585036757419368
LINC01262	HOST2	8.43290418006699e-05	0.584854742620047
LINC01262	A130040M12Rik	0.00584564407509703	0.572148870084069
LINC01262	DISC2	0.000787926046735086	0.583307514857728
LINC01262	IGF2-AS	0.000685046631974357	0.583533830493369
LINC01262	LSAMP-AS3	0.000125479554111482	0.584764287570298
LINC01262	ENSG00000232956.3	1.51925463486248e-06	0.585036757419368
LINC01262	Xist	0.000102529914901863	0.584814734902681
LINC01262	ENSG00000203325.3	1.51925463486248e-06	0.585036757419368
LINC01262	KRAS1P	0.00584564407509703	0.572148870084069
LINC01262	FMR4	2.77214455118318e-05	0.584979167328044
LINC01262	FMR6	2.77214455118318e-05	0.584979167328044
LINC01262	ENSG00000256218.1	1.51925463486248e-06	0.585036757419368
LINC01262	FMR5	2.77214455118318e-05	0.584979167328044
LINC01262	SNHG3	0.0141612244773665	0.553680573826667
LINC01262	MIR7-3HG	0.000549764710582272	0.583831383481539
LINC01262	SNHG5	0.00160154736802858	0.581516731941748
LINC01262	lincRNA-RoR	0.000833628082660405	0.583206969990311
LINC01262	SNHG4	3.23215959713637e-05	0.584969056416905
LINC01262	NAMA	0.000312957747549008	0.584352125351598
LINC01262	PTHLH	2.37316135578007e-05	0.584987936742659
LINC01262	HTTAS	0.00736401661852477	0.568787222309786
LINC01262	SChLAP1	0.000909844851316962	0.583039280346664
LINC01262	lnc-SCA7	0.000573085147027878	0.583780093534607
LINC01262	DBE-T	2.69310562767993e-05	0.58498090456019
LINC01262	MIAT	0.00316021123171723	0.578081416010646
LINC01262	ENSG00000241269.1	1.51925463486248e-06	0.585036757419368
LINC01262	1B FGF-antisense transcripts	1.64025935502532e-07	0.585039736042146
LINC01262	AFAP1-AS1	0.000510472369844398	0.583917798106035
LINC01262	PAN	1.40883478481259e-05	0.585009131895372
LINC01262	RUNXOR	0.000571986437971421	0.583782510019236
LINC01262	NEAT-1	0.00392987416706488	0.576382857657991
LINC01262	Wt1os	0.000211275979533051	0.584575679607116
LINC01262	BOK-AS1	0.00390498430327789	0.576437809141318
LINC01262	CDKN2B-AS	1.64025935502532e-07	0.585039736042146
LINC01262	ENSG00000259758.1	1.51925463486248e-06	0.585036757419368
LINC01262	REST/CoREST-regulated lncRNAs	0.00736401661852477	0.568787222309786
LINC01262	ENSG00000135253.9	1.51925463486248e-06	0.585036757419368
LINC01262	Alu lncRNAs	0.00265424737559334	0.579197231867973
LINC01262	ENSMUST00000117393	0.000103197601047494	0.584813267231165
LINC01262	DNM3OS	0.00210897004477948	0.580399034624287
LINC01262	AK294004	0.000117059827986463	0.584782795767497
LINC01262	PVT1	0.00174764193738455	0.581194997228058
LINC01262	TCL6	0.00136242395937888	0.582043220354187
LINC01262	ENSG00000230133.1	1.51925463486248e-06	0.585036757419368
LINC01262	DANCR	0.00688587981778958	0.569846357646157
LINC01262	PCGEM1	0.000909844851316962	0.583039280346664
LINC01262	uc.184+	0.000103197601047494	0.584813267231165
LINC01262	SOX2-OT	0.0094509581334539	0.564158679278534
LINC01262	DRAIC/PCAT29	0.000909844851316962	0.583039280346664
LINC01262	AC006050.3-003	9.06757481760243e-05	0.584840791892777
LINC01262	Sema3g	0.000211275979533051	0.584575679607116
LINC01262	CCDC26	0.000416618313021855	0.58412419247013
LINC01262	Alg2	0.000211275979533051	0.584575679607116
LINC01262	PTENpg1	0.00584564407509703	0.572148870084069
LINC01262	CASC2	0.000121608708538389	0.584772796465817
LINC01262	CDKN2B-AS10	0.000293831077184602	0.584394178719206
LINC01262	CDKN2B-AS11	0.000293831077184602	0.584394178719206
LINC01262	CDKN2B-AS12	0.000416618313021855	0.58412419247013
LINC01262	BPESC1	9.31799656175178e-06	0.585019616667334
LINC01262	AK153778	0.000103197601047494	0.584813267231165
LINC01262	CDKN2B-AS13	4.96401760513671e-07	0.585039005522204
LINC01262	ENSG00000229563.1	1.51925463486248e-06	0.585036757419368
LINC01262	HULC	0.00255129105406748	0.579424206665904
LINC01262	ENSG00000249364.1	1.51925463486248e-06	0.585036757419368
LINC01262	ENSG00000248176.1	1.51925463486248e-06	0.585036757419368
LINC01262	ENSMUST00000127429	0.000103197601047494	0.584813267231165
LINC01262	Zim3	0.000103197601047494	0.584813267231165
LINC01262	ENSMUST00000119855	0.000103197601047494	0.584813267231165
LINC01262	ESRG	5.86947242155132e-06	0.585027196153026
LINC01262	ENSG00000259484.1	1.51925463486248e-06	0.585036757419368
LINC01262	Srsf9	0.000211275979533051	0.584575679607116
LINC01262	TERC	0.000610245349458597	0.58369836206455
LINC01262	ENSG00000231133.1	1.51925463486248e-06	0.585036757419368
LINC01262	ENSG00000215808.2	1.51925463486248e-06	0.585036757419368
LINC01262	DGCR5	0.00368729982669015	0.57691834632771
LINC01262	Sp5	0.0042923658385853	0.575582385929493
LINC01262	TINCR	0.000371640794476537	0.584223094266893
LINC01262	Chac2	0.0042923658385853	0.575582385929493
LINC01262	CBR3-AS1	0.0046826494771296	0.574720194067371
LINC01262	Ube3a-as	9.39454853429512e-06	0.585019448413961
LINC01262	HCP5	3.08481445009978e-05	0.584972294999034
LINC01262	AP5M1	0.000117059827986463	0.584782795767497
LINC01262	Abhd11os	0.0251850690809404	0.529023469745157
LINC01262	ENSMUST00000117372	0.000103197601047494	0.584813267231165
LINC01262	ENSG00000231185.2	1.51925463486248e-06	0.585036757419368
LINC01262	ENSG00000264772.1	1.51925463486248e-06	0.585036757419368
LINC01262	ENSG00000255471.1	1.51925463486248e-06	0.585036757419368
LINC01262	Pex11b	0.0042923658385853	0.575582385929493
LINC01262	PTCSC3	0.000312957747549008	0.584352125351598
LINC01262	HNF1A-AS1	0.00171593788387032	0.581264821656526
LINC01262	ENSG00000147753.5	1.51925463486248e-06	0.585036757419368
LINC01262	NPPA-AS1	0.00158104113570564	0.581561887144897
LINC01262	ENSMUST00000167632	0.000103197601047494	0.584813267231165
LINC01262	UCH1LAS	1	2.92997079931467e-08
LINC01262	antisense to Uchl1 (AS Uchl1)	1	2.92997079931467e-08
LINC01262	DAOA-AS1	0.000815721491846582	0.583246365291171
LINC01262	KCNQ1OT1	0.00132973632627029	0.582115178738592
LINC01262	Gm6644	0.000103197601047494	0.584813267231165
LINC01262	BX118339	9.23027689792168e-05	0.584837215512923
LINC01262	DAPK1	0.000438072424182042	0.584077014798968
LINC01262	ENSMUST00000120925	0.000103197601047494	0.584813267231165
LINC01262	AB074278	0.000199204833200756	0.584602217023716
LINC01262	PRNCR1	0.000909844851316962	0.583039280346664
LINC01262	lnc-C22orf32-1	0.000117059827986463	0.584782795767497
LINC01262	DQ786243	0.000174887682116424	0.584655675096831
LINC01262	THRIL	0.000332348991791212	0.584309489285298
LINC01262	uc.115-	0.000103197601047494	0.584813267231165
LINC01262	WRAP53	0.00390077816531198	0.576447095245424
LINC01262	HYMAI	0.000259046228517147	0.584470656883479
LINC01262	ENSG00000206129.3	1.51925463486248e-06	0.585036757419368
LINC01262	Gm20748	0.00158104113570564	0.581561887144897
LINC01262	LINCMD1	9.35969865388925e-05	0.584834370668059
LINC01262	TC0100223	0.00584564407509703	0.572148870084069
LINC01262	lncRNA-ATB	0.00122309731143375	0.582349914181978
LINC01262	PINK1-AS	0.666827171947343	0.000196565758249556
LINC01262	LOC728606	0.000909844851316962	0.583039280346664
LINC01262	ZNFX1-AS1	0.000616003507516237	0.5836856970431
LINC01262	LOC102635190	0.000103197601047494	0.584813267231165
LINC01262	TDRG1	1.18323798198034e-05	0.585014090303026
LINC01262	AK044955	0.000103197601047494	0.584813267231165
LINC01262	MINA	0.00173013339554426	0.581233558037249
LINC01262	HLA-AS1	0.0138790039757545	0.554309512193348
LINC01262	MKRN3-AS1	2.81921265742215e-05	0.58497813279612
LINC01262	BACE1-AS	0.00945156456503282	0.56415733298866
LINC01262	ASFMR1	2.77214455118318e-05	0.584979167328044
LINC01262	GAPLINC	0.000202539804820238	0.584594885403079
LINC01262	B1 SINE RNA	8.35845234974633e-05	0.58485637914247
LINC01262	ENSMUST00000041159	0.000103197601047494	0.584813267231165
LINC01262	ADAMTS9-AS2	0.000416618313021855	0.58412419247013
LINC01262	ENSG00000230544.1	1.51925463486248e-06	0.585036757419368
LINC01262	Trp53cor1	0.00475368355444359	0.574563231151648
LINC01262	PCA3	0.000909844851316962	0.583039280346664
LINC01262	ENSG00000232046.1	1.51925463486248e-06	0.585036757419368
LINC01262	TARID	0.00584564407509703	0.572148870084069
LINC01262	PANDAR	0.00584564407509703	0.572148870084069
LINC01262	C15orf2	2.50577834056777e-05	0.584985021904482
LINC01262	DMPK 3'UTR	0.000103197601047494	0.584813267231165
LINC01262	LINC00299	7.74913131073362e-05	0.584869772546224
LINC01262	AP000688.29	0	0.585040096550256
LINC01262	LSINCT5	0.00157256896613006	0.581580542746707
LINC01262	Neat1	0.000134182425948215	0.584745156766007
LINC01262	Fendrr	0.000103197601047494	0.584813267231165
LINC01262	PDZRN3-AS1	0.000142929218015489	0.584725929213059
LINC01262	IPW	2.81921265742215e-05	0.58497813279612
LINC01262	HTTAS_v1	0.00736401661852477	0.568787222309786
ENSG00000259150.1	PCNA-AS1	1.30578907683492e-05	0.585011396745759
ENSG00000259150.1	DLG2AS	3.32817698920077e-06	0.585032781627199
ENSG00000259150.1	BANCR	1.07474170045119e-06	0.585037734403609
ENSG00000259150.1	LOC728228	6.94855901389816e-06	0.585024824439991
ENSG00000259150.1	LncRNA-LALR1	6.27076862974805e-06	0.585026314148687
ENSG00000259150.1	AK042766	5.46808169434127e-08	0.585039976368795
ENSG00000259150.1	HOTAIR	3.82805505076629e-06	0.585031682954248
ENSG00000259150.1	Sox4	1.77331375477712e-07	0.58503970679848
ENSG00000259150.1	ENSMUST00000130025	8.54618179121162e-08	0.585039908716077
ENSG00000259150.1	ANRIL	5.98761990116279e-06	0.585026936478078
ENSG00000259150.1	Gm12839	8.54618179121162e-08	0.585039908716077
ENSG00000259150.1	CCAT1	1.72694604521069e-06	0.585036300939254
ENSG00000259150.1	C1QTNF9B-AS1	1.58304899733704e-06	0.585036617207237
ENSG00000259150.1	CCAT2	6.05299073235356e-07	0.585038766179648
ENSG00000259150.1	UBE3A-ATS	1.25163828387489e-06	0.585037345606944
ENSG00000259150.1	NDM29	2.20278860418683e-06	0.585035255095543
ENSG00000259150.1	ENSG00000235285.1	1	2.92997079931467e-08
ENSG00000259150.1	BCYRN1	3.4699864712858e-06	0.585032469946771
ENSG00000259150.1	lncRNA-LET	1.30578907683492e-05	0.585011396745759
ENSG00000259150.1	LALR	8.99760148149923e-07	0.585038118991191
ENSG00000259150.1	lnc-ZNF674-1	1.8936439521204e-07	0.585039680351433
ENSG00000259150.1	ENSG00000197251.3	1	2.92997079931467e-08
ENSG00000259150.1	AC002511.1	0	0.585040096550256
ENSG00000259150.1	MIR100HG	2.20064742756154e-07	0.58503961287597
ENSG00000259150.1	ENSMUST00000143888	8.54618179121162e-08	0.585039908716077
ENSG00000259150.1	PTCSC	6.00119726183377e-07	0.5850387775632
ENSG00000259150.1	GNAS-AS1	5.60219474971452e-09	0.585040084237347
ENSG00000259150.1	SNHG16	1.71692331557023e-06	0.585036322967981
ENSG00000259150.1	BDNF-AS	2.42421038914411e-06	0.585034768437352
ENSG00000259150.1	Loc554202	1.32933430703562e-06	0.585037174840733
ENSG00000259150.1	SNHG11	8.70165240843351e-07	0.58503818403709
ENSG00000259150.1	SUMO1P3	3.4544218695314e-07	0.585039337312252
ENSG00000259150.1	XIST	6.23470610462597e-06	0.585026393410115
ENSG00000259150.1	HA117	2.45661651146641e-08	0.58504004255696
ENSG00000259150.1	Yiya	1.30578907683492e-05	0.585011396745759
ENSG00000259150.1	AK144081	8.54618179121162e-08	0.585039908716077
ENSG00000259150.1	MIR17HG	1.07920789889518e-05	0.585016376782819
ENSG00000259150.1	ESCCAL-1	2.66237589893875e-08	0.585040038034631
ENSG00000259150.1	AF086415	1.8936439521204e-07	0.585039680351433
ENSG00000259150.1	WT1-AS	4.5349612456744e-07	0.585039099823371
ENSG00000259150.1	miR-21	6.58642411040294e-08	0.585039951789054
ENSG00000259150.1	HOX transcript antisense RNA (HOTAIR)	2.46383880640688e-06	0.58503468133889
ENSG00000259150.1	TERRA	1.30578907683492e-05	0.585011396745759
ENSG00000259150.1	FGF10-AS1	1.21676880819224e-08	0.58504006980723
ENSG00000259150.1	ENSMUST00000127230	8.54618179121162e-08	0.585039908716077
ENSG00000259150.1	TC0101441	1.30578907683492e-05	0.585011396745759
ENSG00000259150.1	ATP6V1G2-DDX39B	4.86437720042653e-07	0.585039027421907
ENSG00000259150.1	51A	1.0574337112531e-06	0.585037772444409
ENSG00000259150.1	lincRNA-p21	2.44857330052742e-07	0.585039558385011
ENSG00000259150.1	UBE3A-AS1	3.15385892630627e-06	0.585033164757561
ENSG00000259150.1	LDMAR	7.1271722315678e-07	0.585038530088073
ENSG00000259150.1	ENST00000513542	1.21676880819224e-08	0.58504006980723
ENSG00000259150.1	RMST	4.05142087734778e-07	0.585039206099429
ENSG00000259150.1	LINC00271	2.38605262519829e-06	0.585034852303492
ENSG00000259150.1	SRA1	2.51681386905804e-06	0.585034564906111
ENSG00000259150.1	LINC01133	1.73546568156617e-07	0.585039715117006
ENSG00000259150.1	NPTN-IT1	1.65914179858472e-06	0.585036449964641
ENSG00000259150.1	lnc-LCE5A-1	1.39529052667674e-07	0.585039789883178
ENSG00000259150.1	GAS5	5.00122463705416e-06	0.58502910446342
ENSG00000259150.1	PSORS1C3	1.52351431537409e-07	0.58503976170122
ENSG00000259150.1	MYCNOS	2.20278860418683e-06	0.585035255095543
ENSG00000259150.1	ESCCAL-5	2.66237589893875e-08	0.585040038034631
ENSG00000259150.1	KCNQ1DN	3.65053635541746e-07	0.585039294208772
ENSG00000259150.1	ENSG00000215374.4	1	2.92997079931467e-08
ENSG00000259150.1	ENSG00000196096.3	1	2.92997079931467e-08
ENSG00000259150.1	RP1-179N16.3	1.8936439521204e-07	0.585039680351433
ENSG00000259150.1	SPRY4-IT1	6.89439711691979e-07	0.585038581249116
ENSG00000259150.1	BDNF-AS1	8.70165240843351e-07	0.58503818403709
ENSG00000259150.1	UCA1	5.10045572346838e-06	0.585028886364821
ENSG00000259150.1	TRAF3IP2-AS1	3.32817698920077e-06	0.585032781627199
ENSG00000259150.1	D4Z4	2.19867614692473e-08	0.58504004822616
ENSG00000259150.1	ENSG00000250608.1	1	2.92997079931467e-08
ENSG00000259150.1	CTBP1-AS	1.89889506868508e-06	0.585035923016413
ENSG00000259150.1	PINC	1.32933430703562e-06	0.585037174840733
ENSG00000259150.1	PTENP1	9.7606265104575e-06	0.585018643811953
ENSG00000259150.1	MIR155HG	2.01404784212343e-07	0.585039653888188
ENSG00000259150.1	ATXN8OS	2.28785374239131e-08	0.58504004626615
ENSG00000259150.1	NRON	2.60132209245217e-05	0.58498292190982
ENSG00000259150.1	DSCAM-AS1	1.32933430703562e-06	0.585037174840733
ENSG00000259150.1	5730458M16Rik	8.54618179121162e-08	0.585039908716077
ENSG00000259150.1	AK023948	6.00119726183377e-07	0.5850387775632
ENSG00000259150.1	GDNFOS	1.0574337112531e-06	0.585037772444409
ENSG00000259150.1	lnc-AL355149.1-1	1.8936439521204e-07	0.585039680351433
ENSG00000259150.1	ENST00000480739	8.46424329717188e-07	0.585038236216638
ENSG00000259150.1	CDKN2B-AS7	2.67119516014543e-06	0.585034225594668
ENSG00000259150.1	SCAANT1	3.32101445714417e-08	0.585040023558595
ENSG00000259150.1	CDKN2B-AS8	1.00681347744143e-06	0.585037883701363
ENSG00000259150.1	CDKN2B-AS9	1.58304899733704e-06	0.585036617207237
ENSG00000259150.1	PCAT1	9.7606265104575e-06	0.585018643811953
ENSG00000259150.1	RP5-843L14.1	0	0.585040096550256
ENSG00000259150.1	4930503E24Rik	1.77331375477712e-07	0.58503970679848
ENSG00000259150.1	AK143294	1.77331375477712e-07	0.58503970679848
ENSG00000259150.1	DLEU1	2.01404784212343e-07	0.585039653888188
ENSG00000259150.1	CDKN2B-AS3	3.45801981191014e-09	0.58504008894997
ENSG00000259150.1	RRP1B	1.30578907683492e-05	0.585011396745759
ENSG00000259150.1	CDKN2B-AS4	1.30578907683492e-05	0.585011396745759
ENSG00000259150.1	BC040587	2.62278138967413e-07	0.585039520096285
ENSG00000259150.1	RNA-a	3.61731503032752e-07	0.585039301510399
ENSG00000259150.1	CDKN2B-AS5	2.50901948596666e-07	0.585039545099707
ENSG00000259150.1	DLEU2	3.23798205949092e-06	0.585032979864933
ENSG00000259150.1	ENSG00000237036.3	1	2.92997079931467e-08
ENSG00000259150.1	ENSG00000226496.1	1	2.92997079931467e-08
ENSG00000259150.1	HOTTIP	8.99760148149923e-07	0.585038118991191
ENSG00000259150.1	CDKN2B-AS6	2.20278860418683e-06	0.585035255095543
ENSG00000259150.1	ENSG00000250195.1	1	2.92997079931467e-08
ENSG00000259150.1	anti-NOS2A	1.69540615387538e-07	0.585039723921581
ENSG00000259150.1	ENSG00000254154.3	1	2.92997079931467e-08
ENSG00000259150.1	ZFAT-AS1	4.63156769571119e-07	0.585039078590494
ENSG00000259150.1	CDKN2B-AS1	2.46258809379534e-06	0.585034684087805
ENSG00000259150.1	CDKN2B-AS2	3.28474692654015e-06	0.585032877081317
ENSG00000259150.1	LINC00162	1.81108053359716e-08	0.585040056745017
ENSG00000259150.1	ENSMUST00000151138	1.77331375477712e-07	0.58503970679848
ENSG00000259150.1	PCNCR1	1.58304899733704e-06	0.585036617207237
ENSG00000259150.1	HI-LNC25	2.50901948596666e-07	0.585039545099707
ENSG00000259150.1	Dreh	8.99760148149923e-07	0.585038118991191
ENSG00000259150.1	AK143693	1.77331375477712e-07	0.58503970679848
ENSG00000259150.1	ENSG00000266952.1	1	2.92997079931467e-08
ENSG00000259150.1	ENSMUST00000022467	8.54618179121162e-08	0.585039908716077
ENSG00000259150.1	CCND1	1.30578907683492e-05	0.585011396745759
ENSG00000259150.1	PISRT1	1.49118106074751e-09	0.585040093272831
ENSG00000259150.1	MAP3K14	8.46424329717188e-07	0.585038236216638
ENSG00000259150.1	ENSG00000240453.1	1	2.92997079931467e-08
ENSG00000259150.1	Scarb2	8.54618179121162e-08	0.585039908716077
ENSG00000259150.1	ncRAN	2.20278860418683e-06	0.585035255095543
ENSG00000259150.1	AK038798	8.54618179121162e-08	0.585039908716077
ENSG00000259150.1	TUG1	1.12531483930506e-06	0.585037623250155
ENSG00000259150.1	Linc00963	1.58304899733704e-06	0.585036617207237
ENSG00000259150.1	ENSMUST00000142855	8.54618179121162e-08	0.585039908716077
ENSG00000259150.1	NBAT-1	2.20278860418683e-06	0.585035255095543
ENSG00000259150.1	Arid2-IR	1.63899655388756e-07	0.585039736319693
ENSG00000259150.1	ENSG00000233154.1	1	2.92997079931467e-08
ENSG00000259150.1	LOC285194	2.66237589893875e-08	0.585040038034631
ENSG00000259150.1	MALAT2-activated long noncoding RNA	3.4544218695314e-07	0.585039337312252
ENSG00000259150.1	TC0101686	1.30578907683492e-05	0.585011396745759
ENSG00000259150.1	lncRNA-MVIH	1.00337281425685e-06	0.58503789126351
ENSG00000259150.1	MIR31HG	1.32933430703562e-06	0.585037174840733
ENSG00000259150.1	ENSG00000237548.1	1	2.92997079931467e-08
ENSG00000259150.1	ACTA2-AS1	3.80190738595373e-06	0.585031740423744
ENSG00000259150.1	IFNG-AS1	1.95807637656442e-06	0.585035792943147
ENSG00000259150.1	AK095147	1.8936439521204e-07	0.585039680351433
ENSG00000259150.1	T-UCRs	2.20278860418683e-06	0.585035255095543
ENSG00000259150.1	ENSG00000233251.3	1	2.92997079931467e-08
ENSG00000259150.1	MEG3	3.16725361149928e-06	0.585033135317639
ENSG00000259150.1	LincRNA-p21	1.11257133315551e-05	0.585015643487378
ENSG00000259150.1	PPP3CB	8.46424329717188e-07	0.585038236216638
ENSG00000259150.1	PRINS	1.52351431537409e-07	0.58503976170122
ENSG00000259150.1	GHET1	3.4544218695314e-07	0.585039337312252
ENSG00000259150.1	LIPCAR	8.54618179121162e-08	0.585039908716077
ENSG00000259150.1	7SL	8.71661296709225e-08	0.585039904970217
ENSG00000259150.1	ENSG00000232021.2	1	2.92997079931467e-08
ENSG00000259150.1	AK137898	8.54618179121162e-08	0.585039908716077
ENSG00000259150.1	EPB41L4A-AS1	1.30578907683492e-05	0.585011396745759
ENSG00000259150.1	CRNDE	2.2449768808629e-06	0.585035162370845
ENSG00000259150.1	FADS1	1.02953054700522e-07	0.585039870272566
ENSG00000259150.1	MESTIT1	1.94598206657367e-06	0.58503581952496
ENSG00000259150.1	ENSG00000259334.1	1	2.92997079931467e-08
ENSG00000259150.1	SLC7A2-IT1A/B	4.11730193268231e-06	0.585031047223454
ENSG00000259150.1	LINC00032	1.00681347744143e-06	0.585037883701363
ENSG00000259150.1	HIF1A-AS1	3.23360874146587e-06	0.585032989476966
ENSG00000259150.1	ENSG00000245910.3	1	2.92997079931467e-08
ENSG00000259150.1	U1 spliceosomal lncRNA	1.51925463486248e-06	0.585036757419368
ENSG00000259150.1	ENSG00000249772.1	1	2.92997079931467e-08
ENSG00000259150.1	Asb3	3.57042710283984e-06	0.585032249190139
ENSG00000259150.1	BCAR4	1.32933430703562e-06	0.585037174840733
ENSG00000259150.1	lnc-KCTD6-3	1.39529052667674e-07	0.585039789883178
ENSG00000259150.1	ENSG00000263753.1	1	2.92997079931467e-08
ENSG00000259150.1	HIF1A-AS2	2.89218930880563e-06	0.585033739876094
ENSG00000259150.1	Trpm3	8.54618179121162e-08	0.585039908716077
ENSG00000259150.1	7SK	6.72950308289708e-06	0.585025305900961
ENSG00000259150.1	AK028007	1.77331375477712e-07	0.58503970679848
ENSG00000259150.1	MALAT1	3.8246251300832e-06	0.585031690492811
ENSG00000259150.1	linc-POU3F3	7.38439319380227e-07	0.585038473554138
ENSG00000259150.1	AK049728	8.54618179121162e-08	0.585039908716077
ENSG00000259150.1	LINC00312	1.8936439521204e-07	0.585039680351433
ENSG00000259150.1	TUSC8	1.95438826156224e-06	0.585035801049172
ENSG00000259150.1	TUSC7	3.4544218695314e-07	0.585039337312252
ENSG00000259150.1	HEIH	8.99760148149923e-07	0.585038118991191
ENSG00000259150.1	HAR1B	2.47749063721402e-06	0.585034651333818
ENSG00000259150.1	RP5-833A20.1	2.44857330052742e-07	0.585039558385011
ENSG00000259150.1	AIR	4.65372496370344e-07	0.585039073720607
ENSG00000259150.1	DMPK	4.51357670218144e-08	0.585039997347597
ENSG00000259150.1	ENSMUST00000160947	8.54618179121162e-08	0.585039908716077
ENSG00000259150.1	H19	2.81262232342482e-06	0.585033914754778
ENSG00000259150.1	HAR1A	2.47749063721402e-06	0.585034651333818
ENSG00000259150.1	WNT4	1.91438030750565e-06	0.585035888981756
ENSG00000259150.1	RP4-620F22.3	0	0.585040096550256
ENSG00000259150.1	KUCG1	7.60170775996323e-08	0.585039929474413
ENSG00000259150.1	AK139328	1.77331375477712e-07	0.58503970679848
ENSG00000259150.1	AK056098	1.8936439521204e-07	0.585039680351433
ENSG00000259150.1	ENSG00000215231.3	1	2.92997079931467e-08
ENSG00000259150.1	HOST2	1.6043076139491e-07	0.585039743943881
ENSG00000259150.1	A130040M12Rik	1.30578907683492e-05	0.585011396745759
ENSG00000259150.1	DISC2	1.81326214135168e-06	0.585036111227083
ENSG00000259150.1	IGF2-AS	1.18676720937661e-06	0.585037488185498
ENSG00000259150.1	LSAMP-AS3	2.62278138967413e-07	0.585039520096285
ENSG00000259150.1	ENSG00000232956.3	1	2.92997079931467e-08
ENSG00000259150.1	Xist	8.30475664903432e-08	0.585039914022294
ENSG00000259150.1	ENSG00000203325.3	1	2.92997079931467e-08
ENSG00000259150.1	KRAS1P	1.30578907683492e-05	0.585011396745759
ENSG00000259150.1	FMR4	6.5363922080533e-06	0.58502573033743
ENSG00000259150.1	FMR6	6.5363922080533e-06	0.58502573033743
ENSG00000259150.1	ENSG00000256218.1	1	2.92997079931467e-08
ENSG00000259150.1	FMR5	6.5363922080533e-06	0.58502573033743
ENSG00000259150.1	SNHG3	1.0574337112531e-06	0.585037772444409
ENSG00000259150.1	MIR7-3HG	8.99760148149923e-07	0.585038118991191
ENSG00000259150.1	SNHG5	3.13022771507847e-06	0.585033216696145
ENSG00000259150.1	lincRNA-RoR	1.32933430703562e-06	0.585037174840733
ENSG00000259150.1	SNHG4	6.50022149884068e-08	0.585039953683677
ENSG00000259150.1	NAMA	6.00119726183377e-07	0.5850387775632
ENSG00000259150.1	PTHLH	1.98778825832994e-08	0.585040052861207
ENSG00000259150.1	HTTAS	5.69370573974177e-07	0.58503884514596
ENSG00000259150.1	SChLAP1	1.58304899733704e-06	0.585036617207237
ENSG00000259150.1	lnc-SCA7	3.32101445714417e-08	0.585040023558595
ENSG00000259150.1	DBE-T	2.19867614692473e-08	0.58504004822616
ENSG00000259150.1	MIAT	6.09498618168548e-06	0.585026700498969
ENSG00000259150.1	ENSG00000241269.1	1	2.92997079931467e-08
ENSG00000259150.1	1B FGF-antisense transcripts	1.91438030750565e-06	0.585035888981756
ENSG00000259150.1	AFAP1-AS1	4.16208286134877e-07	0.585039181777325
ENSG00000259150.1	PAN	2.59986751558918e-08	0.585040039408485
ENSG00000259150.1	RUNXOR	1.03760237921387e-06	0.585037816031202
ENSG00000259150.1	NEAT-1	5.6864331014888e-07	0.585038846744395
ENSG00000259150.1	Wt1os	1.77331375477712e-07	0.58503970679848
ENSG00000259150.1	BOK-AS1	8.72067963464249e-06	0.585020929508055
ENSG00000259150.1	CDKN2B-AS	1.91438030750565e-06	0.585035888981756
ENSG00000259150.1	ENSG00000259758.1	1	2.92997079931467e-08
ENSG00000259150.1	REST/CoREST-regulated lncRNAs	5.69370573974177e-07	0.58503884514596
ENSG00000259150.1	ENSG00000135253.9	1	2.92997079931467e-08
ENSG00000259150.1	Alu lncRNAs	5.27656352994348e-07	0.585038936828556
ENSG00000259150.1	ENSMUST00000117393	8.54618179121162e-08	0.585039908716077
ENSG00000259150.1	DNM3OS	4.11911403676698e-06	0.585031043240661
ENSG00000259150.1	AK294004	1.8936439521204e-07	0.585039680351433
ENSG00000259150.1	PVT1	3.52050142449115e-06	0.58503235892088
ENSG00000259150.1	TCL6	3.43967849269363e-06	0.585032536560119
ENSG00000259150.1	ENSG00000230133.1	1	2.92997079931467e-08
ENSG00000259150.1	DANCR	5.73718327376154e-06	0.585027486909735
ENSG00000259150.1	PCGEM1	1.58304899733704e-06	0.585036617207237
ENSG00000259150.1	uc.184+	8.54618179121162e-08	0.585039908716077
ENSG00000259150.1	SOX2-OT	7.22704980161656e-07	0.585038508136239
ENSG00000259150.1	DRAIC/PCAT29	1.58304899733704e-06	0.585036617207237
ENSG00000259150.1	AC006050.3-003	1.73546568156617e-07	0.585039715117006
ENSG00000259150.1	Sema3g	1.77331375477712e-07	0.58503970679848
ENSG00000259150.1	CCDC26	7.38439319380227e-07	0.585038473554138
ENSG00000259150.1	Alg2	1.77331375477712e-07	0.58503970679848
ENSG00000259150.1	PTENpg1	1.30578907683492e-05	0.585011396745759
ENSG00000259150.1	CASC2	2.26376387535459e-07	0.585039599003776
ENSG00000259150.1	CDKN2B-AS10	2.68534936762609e-07	0.585039506344637
ENSG00000259150.1	CDKN2B-AS11	2.68534936762609e-07	0.585039506344637
ENSG00000259150.1	CDKN2B-AS12	7.38439319380227e-07	0.585038473554138
ENSG00000259150.1	BPESC1	1.49118106074751e-09	0.585040093272831
ENSG00000259150.1	AK153778	8.54618179121162e-08	0.585039908716077
ENSG00000259150.1	CDKN2B-AS13	9.13675637108019e-10	0.585040094542114
ENSG00000259150.1	ENSG00000229563.1	1	2.92997079931467e-08
ENSG00000259150.1	HULC	4.78035251859865e-06	0.585029589915027
ENSG00000259150.1	ENSG00000249364.1	1	2.92997079931467e-08
ENSG00000259150.1	ENSG00000248176.1	1	2.92997079931467e-08
ENSG00000259150.1	ENSMUST00000127429	8.54618179121162e-08	0.585039908716077
ENSG00000259150.1	Zim3	8.54618179121162e-08	0.585039908716077
ENSG00000259150.1	ENSMUST00000119855	8.54618179121162e-08	0.585039908716077
ENSG00000259150.1	ESRG	7.88368574173967e-09	0.585040079222921
ENSG00000259150.1	ENSG00000259484.1	1	2.92997079931467e-08
ENSG00000259150.1	Srsf9	1.77331375477712e-07	0.58503970679848
ENSG00000259150.1	TERC	1.05873429522223e-06	0.585037769585888
ENSG00000259150.1	ENSG00000231133.1	1	2.92997079931467e-08
ENSG00000259150.1	ENSG00000215808.2	1	2.92997079931467e-08
ENSG00000259150.1	DGCR5	8.37529919218608e-07	0.585038255765437
ENSG00000259150.1	Sp5	3.57042710283984e-06	0.585032249190139
ENSG00000259150.1	TINCR	6.75538774275709e-07	0.585038611801628
ENSG00000259150.1	Chac2	3.57042710283984e-06	0.585032249190139
ENSG00000259150.1	CBR3-AS1	8.96388079599763e-06	0.585020394977214
ENSG00000259150.1	Ube3a-as	1.25163828387489e-06	0.585037345606944
ENSG00000259150.1	HCP5	5.56732104918111e-08	0.58503997418764
ENSG00000259150.1	AP5M1	1.8936439521204e-07	0.585039680351433
ENSG00000259150.1	Abhd11os	7.96707384099837e-07	0.585038345488249
ENSG00000259150.1	ENSMUST00000117372	8.54618179121162e-08	0.585039908716077
ENSG00000259150.1	ENSG00000231185.2	1	2.92997079931467e-08
ENSG00000259150.1	ENSG00000264772.1	1	2.92997079931467e-08
ENSG00000259150.1	ENSG00000255471.1	1	2.92997079931467e-08
ENSG00000259150.1	Pex11b	3.57042710283984e-06	0.585032249190139
ENSG00000259150.1	PTCSC3	6.00119726183377e-07	0.5850387775632
ENSG00000259150.1	HNF1A-AS1	3.30658544399847e-06	0.585032829082851
ENSG00000259150.1	ENSG00000147753.5	1	2.92997079931467e-08
ENSG00000259150.1	NPPA-AS1	1.11118936771923e-06	0.585037654296181
ENSG00000259150.1	ENSMUST00000167632	8.54618179121162e-08	0.585039908716077
ENSG00000259150.1	UCH1LAS	1.51925463486248e-06	0.585036757419368
ENSG00000259150.1	antisense to Uchl1 (AS Uchl1)	1.51925463486248e-06	0.585036757419368
ENSG00000259150.1	DAOA-AS1	1.73602630624494e-06	0.585036280981957
ENSG00000259150.1	KCNQ1OT1	2.41941027020999e-06	0.585034778987432
ENSG00000259150.1	Gm6644	8.54618179121162e-08	0.585039908716077
ENSG00000259150.1	BX118339	9.27858188894604e-09	0.585040076157117
ENSG00000259150.1	DAPK1	8.46424329717188e-07	0.585038236216638
ENSG00000259150.1	ENSMUST00000120925	8.54618179121162e-08	0.585039908716077
ENSG00000259150.1	AB074278	3.30408092492441e-07	0.585039370355287
ENSG00000259150.1	PRNCR1	1.58304899733704e-06	0.585036617207237
ENSG00000259150.1	lnc-C22orf32-1	1.8936439521204e-07	0.585039680351433
ENSG00000259150.1	DQ786243	1.39922125060846e-07	0.585039789019255
ENSG00000259150.1	THRIL	2.69263266784559e-07	0.58503950474386
ENSG00000259150.1	uc.115-	8.54618179121162e-08	0.585039908716077
ENSG00000259150.1	WRAP53	8.70862880923035e-06	0.585020955994511
ENSG00000259150.1	HYMAI	4.28867029552449e-07	0.585039153955008
ENSG00000259150.1	ENSG00000206129.3	1	2.92997079931467e-08
ENSG00000259150.1	Gm20748	1.11118936771923e-06	0.585037654296181
ENSG00000259150.1	LINCMD1	7.60170775996323e-08	0.585039929474413
ENSG00000259150.1	TC0100223	1.30578907683492e-05	0.585011396745759
ENSG00000259150.1	lncRNA-ATB	2.09649135267521e-06	0.585035488723946
ENSG00000259150.1	PINK1-AS	1.28477420423916e-06	0.585037272778308
ENSG00000259150.1	LOC728606	1.58304899733704e-06	0.585036617207237
ENSG00000259150.1	ZNFX1-AS1	9.99281160265328e-07	0.585037900256455
ENSG00000259150.1	LOC102635190	8.54618179121162e-08	0.585039908716077
ENSG00000259150.1	TDRG1	2.31286836145142e-08	0.58504004571636
ENSG00000259150.1	AK044955	8.54618179121162e-08	0.585039908716077
ENSG00000259150.1	MINA	3.28815404319624e-06	0.585032869592879
ENSG00000259150.1	HLA-AS1	3.37474785933667e-06	0.585032679269954
ENSG00000259150.1	MKRN3-AS1	3.47915010558451e-06	0.585032449806187
ENSG00000259150.1	BACE1-AS	7.13080902695689e-07	0.585038529288751
ENSG00000259150.1	ASFMR1	6.5363922080533e-06	0.58502573033743
ENSG00000259150.1	GAPLINC	3.4544218695314e-07	0.585039337312252
ENSG00000259150.1	B1 SINE RNA	6.67671374950893e-08	0.585039949804602
ENSG00000259150.1	ENSMUST00000041159	8.54618179121162e-08	0.585039908716077
ENSG00000259150.1	ADAMTS9-AS2	7.38439319380227e-07	0.585038473554138
ENSG00000259150.1	ENSG00000230544.1	1	2.92997079931467e-08
ENSG00000259150.1	Trp53cor1	1.02019117661414e-05	0.585017673911551
ENSG00000259150.1	PCA3	1.58304899733704e-06	0.585036617207237
ENSG00000259150.1	ENSG00000232046.1	1	2.92997079931467e-08
ENSG00000259150.1	TARID	1.30578907683492e-05	0.585011396745759
ENSG00000259150.1	PANDAR	1.30578907683492e-05	0.585011396745759
ENSG00000259150.1	C15orf2	3.15385892630627e-06	0.585033164757561
ENSG00000259150.1	DMPK 3'UTR	8.54618179121162e-08	0.585039908716077
ENSG00000259150.1	LINC00299	1.43359308115785e-07	0.585039781464764
ENSG00000259150.1	AP000688.29	0	0.585040096550256
ENSG00000259150.1	LSINCT5	2.89694526537787e-06	0.585033729423071
ENSG00000259150.1	Neat1	1.06840507448785e-07	0.58503986172844
ENSG00000259150.1	Fendrr	8.54618179121162e-08	0.585039908716077
ENSG00000259150.1	PDZRN3-AS1	2.50901948596666e-07	0.585039545099707
ENSG00000259150.1	IPW	3.47915010558451e-06	0.585032449806187
ENSG00000259150.1	HTTAS_v1	5.69370573974177e-07	0.58503884514596
PCNA-AS1	DLG2AS	0.0105732143789045	0.561665992451944
PCNA-AS1	BANCR	0.00324357859533027	0.577897503279686
PCNA-AS1	LOC728228	0.0755477079249944	0.416396611439369
PCNA-AS1	LncRNA-LALR1	0.0630404807227529	0.444090233714778
PCNA-AS1	AK042766	0.000183466071117502	0.58463681681052
PCNA-AS1	HOTAIR	0.106200986336741	0.350512043384822
PCNA-AS1	Sox4	2.64171295433918e-06	0.585034290393002
PCNA-AS1	ENSMUST00000130025	0.000210739278174692	0.584576859508848
PCNA-AS1	ANRIL	0.402675637619554	0.0199196440187707
PCNA-AS1	Gm12839	0.000210739278174692	0.584576859508848
PCNA-AS1	CCAT1	0.00644008688075372	0.570833394757773
PCNA-AS1	C1QTNF9B-AS1	0.0061575271434995	0.571458785844033
PCNA-AS1	CCAT2	0.00180632129375973	0.581065756138297
PCNA-AS1	UBE3A-ATS	8.56215523385649e-05	0.584851901554794
PCNA-AS1	NDM29	2.9282835229918e-06	0.585033660545337
PCNA-AS1	ENSG00000235285.1	1.30578907683492e-05	0.585011396745759
PCNA-AS1	BCYRN1	0.0325839384088768	0.51240582093008
PCNA-AS1	lncRNA-LET	1	2.92997079931467e-08
PCNA-AS1	LALR	0.00849907216957816	0.566270958255247
PCNA-AS1	lnc-ZNF674-1	0.000571502908487054	0.583783573485908
PCNA-AS1	ENSG00000197251.3	1.30578907683492e-05	0.585011396745759
PCNA-AS1	AC002511.1	0	0.585040096550256
PCNA-AS1	MIR100HG	0.0010510883475751	0.582728481100247
PCNA-AS1	ENSMUST00000143888	0.000210739278174692	0.584576859508848
PCNA-AS1	PTCSC	0.00508151836076207	0.573838666829324
PCNA-AS1	GNAS-AS1	1.97882815052231e-05	0.584996603911634
PCNA-AS1	SNHG16	0.00729780143422545	0.568933927263195
PCNA-AS1	BDNF-AS	0.00714547214017517	0.569271388667183
PCNA-AS1	Loc554202	0.0146217760057132	0.552653929096899
PCNA-AS1	SNHG11	0.00117112656755408	0.582464302356039
PCNA-AS1	SUMO1P3	0.00125148266740225	0.582287434760915
PCNA-AS1	XIST	0.339206706460387	0.0447931065601475
PCNA-AS1	HA117	3.40630009508575e-05	0.584965228877194
PCNA-AS1	Yiya	1	2.92997079931467e-08
PCNA-AS1	AK144081	0.000210739278174692	0.584576859508848
PCNA-AS1	MIR17HG	0.688286432801298	0.000123362434713559
PCNA-AS1	ESCCAL-1	9.85472796537847e-05	0.584823489291158
PCNA-AS1	AF086415	0.000571502908487054	0.583783573485908
PCNA-AS1	WT1-AS	0.00284466679208944	0.578777368904089
PCNA-AS1	miR-21	0.000473490545705686	0.583999127565484
PCNA-AS1	HOX transcript antisense RNA (HOTAIR)	0.0216532968383118	0.536939723864337
PCNA-AS1	TERRA	1	2.92997079931467e-08
PCNA-AS1	FGF10-AS1	6.47206282639867e-05	0.584897843296701
PCNA-AS1	ENSMUST00000127230	0.000210739278174692	0.584576859508848
PCNA-AS1	TC0101441	1	2.92997079931467e-08
PCNA-AS1	ATP6V1G2-DDX39B	0.0016801109445607	0.581343723172142
PCNA-AS1	51A	0.000390471716404783	0.584181687295327
PCNA-AS1	lincRNA-p21	0.000253029396384819	0.584483885199987
PCNA-AS1	UBE3A-AS1	0.000234893662017734	0.584523756970287
PCNA-AS1	LDMAR	0.00307226222118449	0.578275417635355
PCNA-AS1	ENST00000513542	6.47206282639867e-05	0.584897843296701
PCNA-AS1	RMST	0.00353740131038443	0.577249179937209
PCNA-AS1	LINC00271	0.00739906539470097	0.568709565144502
PCNA-AS1	SRA1	0.0202352566279112	0.540114241286927
PCNA-AS1	LINC01133	0.0014449462555301	0.581861543988538
PCNA-AS1	NPTN-IT1	0.0091763330394183	0.564768275677224
PCNA-AS1	lnc-LCE5A-1	0.00120070209704065	0.582399207148077
PCNA-AS1	GAS5	0.219534562852831	0.153179082539732
PCNA-AS1	PSORS1C3	0.000506424287888499	0.583926700717109
PCNA-AS1	MYCNOS	2.9282835229918e-06	0.585033660545337
PCNA-AS1	ESCCAL-5	9.85472796537847e-05	0.584823489291158
PCNA-AS1	KCNQ1DN	0.00330154615697389	0.577769613815044
PCNA-AS1	ENSG00000215374.4	1.30578907683492e-05	0.585011396745759
PCNA-AS1	ENSG00000196096.3	1.30578907683492e-05	0.585011396745759
PCNA-AS1	RP1-179N16.3	0.000571502908487054	0.583783573485908
PCNA-AS1	SPRY4-IT1	0.00220453827314585	0.580188454086922
PCNA-AS1	BDNF-AS1	0.00117112656755408	0.582464302356039
PCNA-AS1	UCA1	0.339636094949443	0.0445649639859563
PCNA-AS1	TRAF3IP2-AS1	0.0105732143789045	0.561665992451944
PCNA-AS1	D4Z4	0.000114294856156088	0.584788873672838
PCNA-AS1	ENSG00000250608.1	1.30578907683492e-05	0.585011396745759
PCNA-AS1	CTBP1-AS	0.00747671174127994	0.568537515582612
PCNA-AS1	PINC	0.0146217760057132	0.552653929096899
PCNA-AS1	PTENP1	0.670771684762333	0.00018062106960004
PCNA-AS1	MIR155HG	0.00254686249326233	0.579433969162793
PCNA-AS1	ATXN8OS	8.73283819755817e-05	0.584848149768625
PCNA-AS1	NRON	0.00173074984895704	0.581232200373625
PCNA-AS1	DSCAM-AS1	0.0146217760057132	0.552653929096899
PCNA-AS1	5730458M16Rik	0.000210739278174692	0.584576859508848
PCNA-AS1	AK023948	0.00508151836076207	0.573838666829324
PCNA-AS1	GDNFOS	0.000390471716404783	0.584181687295327
PCNA-AS1	lnc-AL355149.1-1	0.000571502908487054	0.583783573485908
PCNA-AS1	ENST00000480739	0.00632530608259387	0.571087461292875
PCNA-AS1	CDKN2B-AS7	0.0280142980883477	0.522673488642055
PCNA-AS1	SCAANT1	0.000127282357029749	0.584760324634058
PCNA-AS1	CDKN2B-AS8	0.00305904659923567	0.578304567569285
PCNA-AS1	CDKN2B-AS9	0.0061575271434995	0.571458785844033
PCNA-AS1	PCAT1	0.670771684762333	0.00018062106960004
PCNA-AS1	RP5-843L14.1	0	0.585040096550256
PCNA-AS1	4930503E24Rik	2.64171295433918e-06	0.585034290393002
PCNA-AS1	AK143294	2.64171295433918e-06	0.585034290393002
PCNA-AS1	DLEU1	0.00254686249326233	0.579433969162793
PCNA-AS1	CDKN2B-AS3	3.20731093515438e-06	0.585033047276413
PCNA-AS1	RRP1B	1	2.92997079931467e-08
PCNA-AS1	CDKN2B-AS4	1	2.92997079931467e-08
PCNA-AS1	BC040587	0.0016308293544793	0.581452250460706
PCNA-AS1	RNA-a	1.06597735601455e-05	0.585016667577045
PCNA-AS1	CDKN2B-AS5	0.000525383713146904	0.583885004453407
PCNA-AS1	DLEU2	0.0330430964988323	0.511373556319805
PCNA-AS1	ENSG00000237036.3	1.30578907683492e-05	0.585011396745759
PCNA-AS1	ENSG00000226496.1	1.30578907683492e-05	0.585011396745759
PCNA-AS1	HOTTIP	0.00849907216957816	0.566270958255247
PCNA-AS1	CDKN2B-AS6	2.9282835229918e-06	0.585033660545337
PCNA-AS1	ENSG00000250195.1	1.30578907683492e-05	0.585011396745759
PCNA-AS1	anti-NOS2A	0.000523827230921	0.583888427561811
PCNA-AS1	ENSG00000254154.3	1.30578907683492e-05	0.585011396745759
PCNA-AS1	ZFAT-AS1	0.00191860167779851	0.580818434585556
PCNA-AS1	CDKN2B-AS1	0.0707074912993464	0.427072539230265
PCNA-AS1	CDKN2B-AS2	0.0110899670318805	0.560517383822414
PCNA-AS1	LINC00162	5.23086623672029e-05	0.584925125145577
PCNA-AS1	ENSMUST00000151138	2.64171295433918e-06	0.585034290393002
PCNA-AS1	PCNCR1	0.0061575271434995	0.571458785844033
PCNA-AS1	HI-LNC25	0.000525383713146904	0.583885004453407
PCNA-AS1	Dreh	0.00849907216957816	0.566270958255247
PCNA-AS1	AK143693	2.64171295433918e-06	0.585034290393002
PCNA-AS1	ENSG00000266952.1	1.30578907683492e-05	0.585011396745759
PCNA-AS1	ENSMUST00000022467	0.000210739278174692	0.584576859508848
PCNA-AS1	CCND1	1	2.92997079931467e-08
PCNA-AS1	PISRT1	6.87457205384389e-06	0.585024987055249
PCNA-AS1	MAP3K14	0.00632530608259387	0.571087461292875
PCNA-AS1	ENSG00000240453.1	1.30578907683492e-05	0.585011396745759
PCNA-AS1	Scarb2	0.000210739278174692	0.584576859508848
PCNA-AS1	ncRAN	2.9282835229918e-06	0.585033660545337
PCNA-AS1	AK038798	0.000210739278174692	0.584576859508848
PCNA-AS1	TUG1	0.00763992850773324	0.568175815857986
PCNA-AS1	Linc00963	0.0061575271434995	0.571458785844033
PCNA-AS1	ENSMUST00000142855	0.000210739278174692	0.584576859508848
PCNA-AS1	NBAT-1	2.9282835229918e-06	0.585033660545337
PCNA-AS1	Arid2-IR	0.00064971561146065	0.583611545803701
PCNA-AS1	ENSG00000233154.1	1.30578907683492e-05	0.585011396745759
PCNA-AS1	LOC285194	9.85472796537847e-05	0.584823489291158
PCNA-AS1	MALAT2-activated long noncoding RNA	0.00125148266740225	0.582287434760915
PCNA-AS1	TC0101686	1	2.92997079931467e-08
PCNA-AS1	lncRNA-MVIH	0.00687026230889193	0.569880944032863
PCNA-AS1	MIR31HG	0.0146217760057132	0.552653929096899
PCNA-AS1	ENSG00000237548.1	1.30578907683492e-05	0.585011396745759
PCNA-AS1	ACTA2-AS1	0.0344415697502956	0.508229112845285
PCNA-AS1	IFNG-AS1	0.00660191696575654	0.570475135103433
PCNA-AS1	AK095147	0.000571502908487054	0.583783573485908
PCNA-AS1	T-UCRs	2.9282835229918e-06	0.585033660545337
PCNA-AS1	ENSG00000233251.3	1.30578907683492e-05	0.585011396745759
PCNA-AS1	MEG3	0.109732263819642	0.343162558348757
PCNA-AS1	LincRNA-p21	0.541978177789361	0.00225020214279037
PCNA-AS1	PPP3CB	0.00632530608259387	0.571087461292875
PCNA-AS1	PRINS	0.000506424287888499	0.583926700717109
PCNA-AS1	GHET1	0.00125148266740225	0.582287434760915
PCNA-AS1	LIPCAR	0.000210739278174692	0.584576859508848
PCNA-AS1	7SL	0.000244358325457721	0.584502948829281
PCNA-AS1	ENSG00000232021.2	1.30578907683492e-05	0.585011396745759
PCNA-AS1	AK137898	0.000210739278174692	0.584576859508848
PCNA-AS1	EPB41L4A-AS1	1	2.92997079931467e-08
PCNA-AS1	CRNDE	0.00840864765372833	0.566471517018225
PCNA-AS1	FADS1	0.000122378548045577	0.584771104207227
PCNA-AS1	MESTIT1	0.000167566077694672	0.584671770378733
PCNA-AS1	ENSG00000259334.1	1.30578907683492e-05	0.585011396745759
PCNA-AS1	SLC7A2-IT1A/B	0.0155573980661759	0.550567194867248
PCNA-AS1	LINC00032	0.00305904659923567	0.578304567569285
PCNA-AS1	HIF1A-AS1	0.0257736002130413	0.52770311196421
PCNA-AS1	ENSG00000245910.3	1.30578907683492e-05	0.585011396745759
PCNA-AS1	U1 spliceosomal lncRNA	0.00584564407509703	0.572148870084069
PCNA-AS1	ENSG00000249772.1	1.30578907683492e-05	0.585011396745759
PCNA-AS1	Asb3	0.0137908303178191	0.554505982367406
PCNA-AS1	BCAR4	0.0146217760057132	0.552653929096899
PCNA-AS1	lnc-KCTD6-3	0.00120070209704065	0.582399207148077
PCNA-AS1	ENSG00000263753.1	1.30578907683492e-05	0.585011396745759
PCNA-AS1	HIF1A-AS2	0.0259760510703153	0.527248846408973
PCNA-AS1	Trpm3	0.000210739278174692	0.584576859508848
PCNA-AS1	7SK	0.500720539026963	0.00455136524286903
PCNA-AS1	AK028007	2.64171295433918e-06	0.585034290393002
PCNA-AS1	MALAT1	0.0936964069391352	0.376973289696682
PCNA-AS1	linc-POU3F3	0.00201608491897248	0.580603680998477
PCNA-AS1	AK049728	0.000210739278174692	0.584576859508848
PCNA-AS1	LINC00312	0.000571502908487054	0.583783573485908
PCNA-AS1	TUSC8	0.0170147587336047	0.547314051506577
PCNA-AS1	TUSC7	0.00125148266740225	0.582287434760915
PCNA-AS1	HEIH	0.00849907216957816	0.566270958255247
PCNA-AS1	HAR1B	0.00624184019154556	0.571272193999909
PCNA-AS1	RP5-833A20.1	0.000253029396384819	0.584483885199987
PCNA-AS1	AIR	0.00429291826185188	0.575581165802764
PCNA-AS1	DMPK	0.000166851940571903	0.584673340278166
PCNA-AS1	ENSMUST00000160947	0.000210739278174692	0.584576859508848
PCNA-AS1	H19	0.0684252621754479	0.432125483349999
PCNA-AS1	HAR1A	0.00624184019154556	0.571272193999909
PCNA-AS1	WNT4	6.35739253023536e-06	0.585026123758952
PCNA-AS1	RP4-620F22.3	0	0.585040096550256
PCNA-AS1	KUCG1	0.000311447133269498	0.584355446739408
PCNA-AS1	AK139328	2.64171295433918e-06	0.585034290393002
PCNA-AS1	AK056098	0.000571502908487054	0.583783573485908
PCNA-AS1	ENSG00000215231.3	1.30578907683492e-05	0.585011396745759
PCNA-AS1	HOST2	0.000995286176364865	0.582851277174336
PCNA-AS1	A130040M12Rik	1	2.92997079931467e-08
PCNA-AS1	DISC2	0.00523709893083749	0.573494722936092
PCNA-AS1	IGF2-AS	0.00733734496649542	0.568846316597117
PCNA-AS1	LSAMP-AS3	0.0016308293544793	0.581452250460706
PCNA-AS1	ENSG00000232956.3	1.30578907683492e-05	0.585011396745759
PCNA-AS1	Xist	0.000293577249729675	0.584394736797261
PCNA-AS1	ENSG00000203325.3	1.30578907683492e-05	0.585011396745759
PCNA-AS1	KRAS1P	1	2.92997079931467e-08
PCNA-AS1	FMR4	0.00021436173012802	0.584568895777788
PCNA-AS1	FMR6	0.00021436173012802	0.584568895777788
PCNA-AS1	ENSG00000256218.1	1.30578907683492e-05	0.585011396745759
PCNA-AS1	FMR5	0.00021436173012802	0.584568895777788
PCNA-AS1	SNHG3	0.000390471716404783	0.584181687295327
PCNA-AS1	MIR7-3HG	0.00849907216957816	0.566270958255247
PCNA-AS1	SNHG5	0.0324296492019473	0.512752670705057
PCNA-AS1	lincRNA-RoR	0.0146217760057132	0.552653929096899
PCNA-AS1	SNHG4	0.000623664799418584	0.583668845959648
PCNA-AS1	NAMA	0.00508151836076207	0.573838666829324
PCNA-AS1	PTHLH	8.57448356868082e-05	0.584851630565641
PCNA-AS1	HTTAS	0.0015199942877818	0.581696307366791
PCNA-AS1	SChLAP1	0.0061575271434995	0.571458785844033
PCNA-AS1	lnc-SCA7	0.000127282357029749	0.584760324634058
PCNA-AS1	DBE-T	0.000114294856156088	0.584788873672838
PCNA-AS1	MIAT	0.338740216752985	0.0450420265879889
PCNA-AS1	ENSG00000241269.1	1.30578907683492e-05	0.585011396745759
PCNA-AS1	1B FGF-antisense transcripts	6.35739253023536e-06	0.585026123758952
PCNA-AS1	AFAP1-AS1	0.00148314759628625	0.58177743618518
PCNA-AS1	PAN	5.60323708334152e-05	0.584916940373008
PCNA-AS1	RUNXOR	0.0125060735936351	0.557367158215995
PCNA-AS1	NEAT-1	0.00350088204601149	0.577329771557387
PCNA-AS1	Wt1os	2.64171295433918e-06	0.585034290393002
PCNA-AS1	BOK-AS1	0.666788310641531	0.000196729194570477
PCNA-AS1	CDKN2B-AS	6.35739253023536e-06	0.585026123758952
PCNA-AS1	ENSG00000259758.1	1.30578907683492e-05	0.585011396745759
PCNA-AS1	REST/CoREST-regulated lncRNAs	0.0015199942877818	0.581696307366791
PCNA-AS1	ENSG00000135253.9	1.30578907683492e-05	0.585011396745759
PCNA-AS1	Alu lncRNAs	0.00165353683956687	0.581402245096624
PCNA-AS1	ENSMUST00000117393	0.000210739278174692	0.584576859508848
PCNA-AS1	DNM3OS	0.0373987918554048	0.501578403736853
PCNA-AS1	AK294004	0.000571502908487054	0.583783573485908
PCNA-AS1	PVT1	0.141402626365659	0.280148910585635
PCNA-AS1	TCL6	0.0277408850481452	0.523287419842116
PCNA-AS1	ENSG00000230133.1	1.30578907683492e-05	0.585011396745759
PCNA-AS1	DANCR	0.024266387492107	0.531083870497394
PCNA-AS1	PCGEM1	0.0061575271434995	0.571458785844033
PCNA-AS1	uc.184+	0.000210739278174692	0.584576859508848
PCNA-AS1	SOX2-OT	0.000326012664039045	0.584323421253984
PCNA-AS1	DRAIC/PCAT29	0.0061575271434995	0.571458785844033
PCNA-AS1	AC006050.3-003	0.0014449462555301	0.581861543988538
PCNA-AS1	Sema3g	2.64171295433918e-06	0.585034290393002
PCNA-AS1	CCDC26	0.00201608491897248	0.580603680998477
PCNA-AS1	Alg2	2.64171295433918e-06	0.585034290393002
PCNA-AS1	PTENpg1	1	2.92997079931467e-08
PCNA-AS1	CASC2	0.00179140174545595	0.581098617224444
PCNA-AS1	CDKN2B-AS10	0.000844511288839994	0.583183026041548
PCNA-AS1	CDKN2B-AS11	0.000844511288839994	0.583183026041548
PCNA-AS1	CDKN2B-AS12	0.00201608491897248	0.580603680998477
PCNA-AS1	BPESC1	6.87457205384389e-06	0.585024987055249
PCNA-AS1	AK153778	0.000210739278174692	0.584576859508848
PCNA-AS1	CDKN2B-AS13	7.89137874578615e-06	0.585022752223914
PCNA-AS1	ENSG00000229563.1	1.30578907683492e-05	0.585011396745759
PCNA-AS1	HULC	0.047693035261554	0.478435439625941
PCNA-AS1	ENSG00000249364.1	1.30578907683492e-05	0.585011396745759
PCNA-AS1	ENSG00000248176.1	1.30578907683492e-05	0.585011396745759
PCNA-AS1	ENSMUST00000127429	0.000210739278174692	0.584576859508848
PCNA-AS1	Zim3	0.000210739278174692	0.584576859508848
PCNA-AS1	ENSMUST00000119855	0.000210739278174692	0.584576859508848
PCNA-AS1	ESRG	4.5870314985601e-05	0.584939276652252
PCNA-AS1	ENSG00000259484.1	1.30578907683492e-05	0.585011396745759
PCNA-AS1	Srsf9	2.64171295433918e-06	0.585034290393002
PCNA-AS1	TERC	0.00411607225070632	0.575971725153336
PCNA-AS1	ENSG00000231133.1	1.30578907683492e-05	0.585011396745759
PCNA-AS1	ENSG00000215808.2	1.30578907683492e-05	0.585011396745759
PCNA-AS1	DGCR5	0.000800183963357364	0.583280547871534
PCNA-AS1	Sp5	0.0137908303178191	0.554505982367406
PCNA-AS1	TINCR	0.00524743878742633	0.573471862503227
PCNA-AS1	Chac2	0.0137908303178191	0.554505982367406
PCNA-AS1	CBR3-AS1	0.0935353833466992	0.37731814711646
PCNA-AS1	Ube3a-as	8.56215523385649e-05	0.584851901554794
PCNA-AS1	HCP5	0.000189595386524416	0.584623342321395
PCNA-AS1	AP5M1	0.000571502908487054	0.583783573485908
PCNA-AS1	Abhd11os	0.0029216920125701	0.578607507607114
PCNA-AS1	ENSMUST00000117372	0.000210739278174692	0.584576859508848
PCNA-AS1	ENSG00000231185.2	1.30578907683492e-05	0.585011396745759
PCNA-AS1	ENSG00000264772.1	1.30578907683492e-05	0.585011396745759
PCNA-AS1	ENSG00000255471.1	1.30578907683492e-05	0.585011396745759
PCNA-AS1	Pex11b	0.0137908303178191	0.554505982367406
PCNA-AS1	PTCSC3	0.00508151836076207	0.573838666829324
PCNA-AS1	HNF1A-AS1	0.0288963430824469	0.520692554479221
PCNA-AS1	ENSG00000147753.5	1.30578907683492e-05	0.585011396745759
PCNA-AS1	NPPA-AS1	0.00391785251745547	0.576409399068657
PCNA-AS1	ENSMUST00000167632	0.000210739278174692	0.584576859508848
PCNA-AS1	UCH1LAS	0.00584564407509703	0.572148870084069
PCNA-AS1	antisense to Uchl1 (AS Uchl1)	0.00584564407509703	0.572148870084069
PCNA-AS1	DAOA-AS1	0.0054890323124428	0.572937652250623
PCNA-AS1	KCNQ1OT1	0.0171805431222429	0.546943779550898
PCNA-AS1	Gm6644	0.000210739278174692	0.584576859508848
PCNA-AS1	BX118339	3.23914441458072e-05	0.584968902893518
PCNA-AS1	DAPK1	0.00632530608259387	0.571087461292875
PCNA-AS1	ENSMUST00000120925	0.000210739278174692	0.584576859508848
PCNA-AS1	AB074278	0.00253805449760985	0.579453385716116
PCNA-AS1	PRNCR1	0.0061575271434995	0.571458785844033
PCNA-AS1	lnc-C22orf32-1	0.000571502908487054	0.583783573485908
PCNA-AS1	DQ786243	0.000514615014679813	0.583908687486078
PCNA-AS1	THRIL	0.000888294225650136	0.58308669686235
PCNA-AS1	uc.115-	0.000210739278174692	0.584576859508848
PCNA-AS1	WRAP53	0.666677720821707	0.000197194989647653
PCNA-AS1	HYMAI	0.000881525025740019	0.583101590467004
PCNA-AS1	ENSG00000206129.3	1.30578907683492e-05	0.585011396745759
PCNA-AS1	Gm20748	0.00391785251745547	0.576409399068657
PCNA-AS1	LINCMD1	0.000311447133269498	0.584355446739408
PCNA-AS1	TC0100223	1	2.92997079931467e-08
PCNA-AS1	lncRNA-ATB	0.0112718132155377	0.560113064660146
PCNA-AS1	PINK1-AS	0.00490020009732498	0.574239438483128
PCNA-AS1	LOC728606	0.0061575271434995	0.571458785844033
PCNA-AS1	ZNFX1-AS1	0.0100582553102493	0.562810097902972
PCNA-AS1	LOC102635190	0.000210739278174692	0.584576859508848
PCNA-AS1	TDRG1	0.000182465962296382	0.584639015408022
PCNA-AS1	AK044955	0.000210739278174692	0.584576859508848
PCNA-AS1	MINA	0.0341587240166514	0.508865134276701
PCNA-AS1	HLA-AS1	0.0281353669451689	0.522401619120559
PCNA-AS1	MKRN3-AS1	0.000266718940688037	0.584453787890222
PCNA-AS1	BACE1-AS	0.000305882248284164	0.584367682200744
PCNA-AS1	ASFMR1	0.00021436173012802	0.584568895777788
PCNA-AS1	GAPLINC	0.00125148266740225	0.582287434760915
PCNA-AS1	B1 SINE RNA	0.000210389051406031	0.584577629458363
PCNA-AS1	ENSMUST00000041159	0.000210739278174692	0.584576859508848
PCNA-AS1	ADAMTS9-AS2	0.00201608491897248	0.580603680998477
PCNA-AS1	ENSG00000230544.1	1.30578907683492e-05	0.585011396745759
PCNA-AS1	Trp53cor1	0.672272431769152	0.000174878765388242
PCNA-AS1	PCA3	0.0061575271434995	0.571458785844033
PCNA-AS1	ENSG00000232046.1	1.30578907683492e-05	0.585011396745759
PCNA-AS1	TARID	1	2.92997079931467e-08
PCNA-AS1	PANDAR	1	2.92997079931467e-08
PCNA-AS1	C15orf2	0.000234893662017734	0.584523756970287
PCNA-AS1	DMPK 3'UTR	0.000210739278174692	0.584576859508848
PCNA-AS1	LINC00299	0.000525261241259647	0.583885273801106
PCNA-AS1	AP000688.29	0	0.585040096550256
PCNA-AS1	LSINCT5	0.0266360252642601	0.525767732685099
PCNA-AS1	Neat1	0.000416688991612178	0.584124037049634
PCNA-AS1	Fendrr	0.000210739278174692	0.584576859508848
PCNA-AS1	PDZRN3-AS1	0.000525383713146904	0.583885004453407
PCNA-AS1	IPW	0.000266718940688037	0.584453787890222
PCNA-AS1	HTTAS_v1	0.0015199942877818	0.581696307366791
DLG2AS	BANCR	0.00104688140131088	0.582737739022953
DLG2AS	LOC728228	0.0067475548173144	0.570152672199727
DLG2AS	LncRNA-LALR1	0.00622984800333466	0.571298734690644
DLG2AS	AK042766	5.49837656876302e-05	0.584919245228126
DLG2AS	HOTAIR	0.00368229883924077	0.576929384636045
DLG2AS	Sox4	0.000170827873059212	0.58466459990292
DLG2AS	ENSMUST00000130025	8.63525863890976e-05	0.584850294668106
DLG2AS	ANRIL	0.00505776082014707	0.573891182982665
DLG2AS	Gm12839	8.63525863890976e-05	0.584850294668106
DLG2AS	CCAT1	0.00187945126469257	0.580904675372732
DLG2AS	C1QTNF9B-AS1	0.00175332725928356	0.581182475708393
DLG2AS	CCAT2	0.000610541437787443	0.583697710822816
DLG2AS	UBE3A-ATS	2.0917759549244e-05	0.584994121401853
DLG2AS	NDM29	0.00174677283869748	0.581196911349244
DLG2AS	ENSG00000235285.1	3.32817698920077e-06	0.585032781627199
DLG2AS	BCYRN1	0.00330074684123339	0.577771377340938
DLG2AS	lncRNA-LET	0.0105732143789045	0.561665992451944
DLG2AS	LALR	0.0010367900156026	0.582759946219418
DLG2AS	lnc-ZNF674-1	0.000203754484605103	0.584592215036791
DLG2AS	ENSG00000197251.3	3.32817698920077e-06	0.585032781627199
DLG2AS	AC002511.1	0	0.585040096550256
DLG2AS	MIR100HG	0.000219111662597948	0.584558453299622
DLG2AS	ENSMUST00000143888	8.63525863890976e-05	0.584850294668106
DLG2AS	PTCSC	0.000591793155195823	0.58373894692908
DLG2AS	GNAS-AS1	5.41817456215886e-06	0.58502818805491
DLG2AS	SNHG16	0.00188327443499935	0.58089625383926
DLG2AS	BDNF-AS	0.52627791050435	0.00295927853710221
DLG2AS	Loc554202	0.00136774380997455	0.582031509002986
DLG2AS	SNHG11	0.000353958846591207	0.584261973929133
DLG2AS	SUMO1P3	0.000346660285722333	0.584278022009995
DLG2AS	XIST	0.00412648478827621	0.575948731425593
DLG2AS	HA117	2.68434414252378e-05	0.584981097132721
DLG2AS	Yiya	0.0105732143789045	0.561665992451944
DLG2AS	AK144081	8.63525863890976e-05	0.584850294668106
DLG2AS	MIR17HG	0.0090635946481843	0.565018481157975
DLG2AS	ESCCAL-1	2.92159540344182e-05	0.584975882475818
DLG2AS	AF086415	0.000203754484605103	0.584592215036791
DLG2AS	WT1-AS	0.000461689072287043	0.584025080299924
DLG2AS	miR-21	6.81552642420052e-05	0.584890293798246
DLG2AS	HOX transcript antisense RNA (HOTAIR)	0.00237898837346074	0.579804001517211
DLG2AS	TERRA	0.0105732143789045	0.561665992451944
DLG2AS	FGF10-AS1	1.15699019492117e-05	0.585014667204065
DLG2AS	ENSMUST00000127230	8.63525863890976e-05	0.584850294668106
DLG2AS	TC0101441	0.0105732143789045	0.561665992451944
DLG2AS	ATP6V1G2-DDX39B	0.000473161580375605	0.58399985100129
DLG2AS	51A	0.000637975478221407	0.583637369075396
DLG2AS	lincRNA-p21	0.000239723066799011	0.584513139513467
DLG2AS	UBE3A-AS1	5.35529616035984e-05	0.584922390159452
DLG2AS	LDMAR	0.000716084142466041	0.583465556638769
DLG2AS	ENST00000513542	1.15699019492117e-05	0.585014667204065
DLG2AS	RMST	0.000389641543745724	0.584183512766577
DLG2AS	LINC00271	0.666845559420952	0.000196488471540746
DLG2AS	SRA1	0.00247548848386194	0.579591302145917
DLG2AS	LINC01133	0.000170260765932487	0.584665846588897
DLG2AS	NPTN-IT1	0.00183978369642581	0.580992051388227
DLG2AS	lnc-LCE5A-1	0.000140254744115621	0.584731808371557
DLG2AS	GAS5	0.00448560843091563	0.575155530595684
DLG2AS	PSORS1C3	0.000150519456326306	0.584709243879032
DLG2AS	MYCNOS	0.00174677283869748	0.581196911349244
DLG2AS	ESCCAL-5	2.92159540344182e-05	0.584975882475818
DLG2AS	KCNQ1DN	0.000353415208594987	0.584263169285592
DLG2AS	ENSG00000215374.4	3.32817698920077e-06	0.585032781627199
DLG2AS	ENSG00000196096.3	3.32817698920077e-06	0.585032781627199
DLG2AS	RP1-179N16.3	0.000203754484605103	0.584592215036791
DLG2AS	SPRY4-IT1	0.000667828451967815	0.583571704593859
DLG2AS	BDNF-AS1	0.000353958846591207	0.584261973929133
DLG2AS	UCA1	0.00432510390351961	0.575510076740083
DLG2AS	TRAF3IP2-AS1	1	2.92997079931467e-08
DLG2AS	D4Z4	2.2438831886803e-05	0.584990778191214
DLG2AS	ENSG00000250608.1	3.32817698920077e-06	0.585032781627199
DLG2AS	CTBP1-AS	0.00198757232018812	0.580666496157939
DLG2AS	PINC	0.00136774380997455	0.582031509002986
DLG2AS	PTENP1	0.00821769442545874	0.566894989043896
DLG2AS	MIR155HG	0.000197999747550872	0.58460486628364
DLG2AS	ATXN8OS	2.27683574307343e-05	0.584990053916299
DLG2AS	NRON	0.000451710680847498	0.584047023591256
DLG2AS	DSCAM-AS1	0.00136774380997455	0.582031509002986
DLG2AS	5730458M16Rik	8.63525863890976e-05	0.584850294668106
DLG2AS	AK023948	0.000591793155195823	0.58373894692908
DLG2AS	GDNFOS	0.000637975478221407	0.583637369075396
DLG2AS	lnc-AL355149.1-1	0.000203754484605103	0.584592215036791
DLG2AS	ENST00000480739	0.000820952295144905	0.583234857376328
DLG2AS	CDKN2B-AS7	0.002553275782642	0.579419831434854
DLG2AS	SCAANT1	3.29787165225568e-05	0.584967612092705
DLG2AS	CDKN2B-AS8	0.000959780664178879	0.582929405008844
DLG2AS	CDKN2B-AS9	0.00175332725928356	0.581182475708393
DLG2AS	PCAT1	0.00821769442545874	0.566894989043896
DLG2AS	RP5-843L14.1	0	0.585040096550256
DLG2AS	4930503E24Rik	0.000170827873059212	0.58466459990292
DLG2AS	AK143294	0.000170827873059212	0.58466459990292
DLG2AS	DLEU1	0.000197999747550872	0.58460486628364
DLG2AS	CDKN2B-AS3	2.40926226085039e-06	0.585034801291526
DLG2AS	RRP1B	0.0105732143789045	0.561665992451944
DLG2AS	CDKN2B-AS4	0.0105732143789045	0.561665992451944
DLG2AS	BC040587	0.000229611777427931	0.584535369134283
DLG2AS	RNA-a	3.91396480175128e-06	0.585031494134693
DLG2AS	CDKN2B-AS5	0.000268339131428547	0.584450225767886
DLG2AS	DLEU2	0.00311319726839706	0.578185123747698
DLG2AS	ENSG00000237036.3	3.32817698920077e-06	0.585032781627199
DLG2AS	ENSG00000226496.1	3.32817698920077e-06	0.585032781627199
DLG2AS	HOTTIP	0.0010367900156026	0.582759946219418
DLG2AS	CDKN2B-AS6	0.00174677283869748	0.581196911349244
DLG2AS	ENSG00000250195.1	3.32817698920077e-06	0.585032781627199
DLG2AS	anti-NOS2A	0.000168865565374508	0.584668913690035
DLG2AS	ENSG00000254154.3	3.32817698920077e-06	0.585032781627199
DLG2AS	ZFAT-AS1	0.00045965305572431	0.5840295576866
DLG2AS	CDKN2B-AS1	0.00198121445859168	0.580680502671414
DLG2AS	CDKN2B-AS2	0.00309739878499914	0.578219972282906
DLG2AS	LINC00162	0.000433259741381236	0.584087598011996
DLG2AS	ENSMUST00000151138	0.000170827873059212	0.58466459990292
DLG2AS	PCNCR1	0.00175332725928356	0.581182475708393
DLG2AS	HI-LNC25	0.000268339131428547	0.584450225767886
DLG2AS	Dreh	0.0010367900156026	0.582759946219418
DLG2AS	AK143693	0.000170827873059212	0.58466459990292
DLG2AS	ENSG00000266952.1	3.32817698920077e-06	0.585032781627199
DLG2AS	ENSMUST00000022467	8.63525863890976e-05	0.584850294668106
DLG2AS	CCND1	0.0105732143789045	0.561665992451944
DLG2AS	PISRT1	1.68562391738154e-06	0.585036391760206
DLG2AS	MAP3K14	0.000820952295144905	0.583234857376328
DLG2AS	ENSG00000240453.1	3.32817698920077e-06	0.585032781627199
DLG2AS	Scarb2	8.63525863890976e-05	0.584850294668106
DLG2AS	ncRAN	0.00174677283869748	0.581196911349244
DLG2AS	AK038798	8.63525863890976e-05	0.584850294668106
DLG2AS	TUG1	0.00105340592020686	0.582723380966
DLG2AS	Linc00963	0.00175332725928356	0.581182475708393
DLG2AS	ENSMUST00000142855	8.63525863890976e-05	0.584850294668106
DLG2AS	NBAT-1	0.00174677283869748	0.581196911349244
DLG2AS	Arid2-IR	0.000159515386382421	0.584689468268142
DLG2AS	ENSG00000233154.1	3.32817698920077e-06	0.585032781627199
DLG2AS	LOC285194	2.92159540344182e-05	0.584975882475818
DLG2AS	MALAT2-activated long noncoding RNA	0.000346660285722333	0.584278022009995
DLG2AS	TC0101686	0.0105732143789045	0.561665992451944
DLG2AS	lncRNA-MVIH	0.00109822096892669	0.582624756611343
DLG2AS	MIR31HG	0.00136774380997455	0.582031509002986
DLG2AS	ENSG00000237548.1	3.32817698920077e-06	0.585032781627199
DLG2AS	ACTA2-AS1	0.00369908221453631	0.576892339699013
DLG2AS	IFNG-AS1	0.00170605119921945	0.581286595386694
DLG2AS	AK095147	0.000203754484605103	0.584592215036791
DLG2AS	T-UCRs	0.00174677283869748	0.581196911349244
DLG2AS	ENSG00000233251.3	3.32817698920077e-06	0.585032781627199
DLG2AS	MEG3	0.00289249269963104	0.578671901657382
DLG2AS	LincRNA-p21	0.00989664290376774	0.56316905094479
DLG2AS	PPP3CB	0.000820952295144905	0.583234857376328
DLG2AS	PRINS	0.000150519456326306	0.584709243879032
DLG2AS	GHET1	0.000346660285722333	0.584278022009995
DLG2AS	LIPCAR	8.63525863890976e-05	0.584850294668106
DLG2AS	7SL	8.91345302601552e-05	0.58484417966148
DLG2AS	ENSG00000232021.2	3.32817698920077e-06	0.585032781627199
DLG2AS	AK137898	8.63525863890976e-05	0.584850294668106
DLG2AS	EPB41L4A-AS1	0.0105732143789045	0.561665992451944
DLG2AS	CRNDE	0.00247251661131653	0.579597852904498
DLG2AS	FADS1	0.000107274468764719	0.584804305655719
DLG2AS	MESTIT1	3.1518733934099e-05	0.584970821073395
DLG2AS	ENSG00000259334.1	3.32817698920077e-06	0.585032781627199
DLG2AS	SLC7A2-IT1A/B	0.00432076419125572	0.575519662091629
DLG2AS	LINC00032	0.000959780664178879	0.582929405008844
DLG2AS	HIF1A-AS1	0.0032166785308282	0.577956848076385
DLG2AS	ENSG00000245910.3	3.32817698920077e-06	0.585032781627199
DLG2AS	U1 spliceosomal lncRNA	0.00153503384247346	0.581663192368824
DLG2AS	ENSG00000249772.1	3.32817698920077e-06	0.585032781627199
DLG2AS	Asb3	0.00348232364051423	0.577370725467709
DLG2AS	BCAR4	0.00136774380997455	0.582031509002986
DLG2AS	lnc-KCTD6-3	0.000140254744115621	0.584731808371557
DLG2AS	ENSG00000263753.1	3.32817698920077e-06	0.585032781627199
DLG2AS	HIF1A-AS2	0.00279793712309507	0.578880413230516
DLG2AS	Trpm3	8.63525863890976e-05	0.584850294668106
DLG2AS	7SK	0.00548816698355329	0.572939565900357
DLG2AS	AK028007	0.000170827873059212	0.58466459990292
DLG2AS	MALAT1	0.00345233896332328	0.577436892627478
DLG2AS	linc-POU3F3	0.000799597409636129	0.583281838278056
DLG2AS	AK049728	8.63525863890976e-05	0.584850294668106
DLG2AS	LINC00312	0.000203754484605103	0.584592215036791
DLG2AS	TUSC8	0.00190426121574875	0.580850024300449
DLG2AS	TUSC7	0.000346660285722333	0.584278022009995
DLG2AS	HEIH	0.0010367900156026	0.582759946219418
DLG2AS	HAR1B	0.500525829524864	0.00456598276682851
DLG2AS	RP5-833A20.1	0.000239723066799011	0.584513139513467
DLG2AS	AIR	0.000533695498165667	0.583866724573091
DLG2AS	DMPK	4.47442779591103e-05	0.58494175167366
DLG2AS	ENSMUST00000160947	8.63525863890976e-05	0.584850294668106
DLG2AS	H19	0.00232774592723266	0.579916937370898
DLG2AS	HAR1A	0.500525829524864	0.00456598276682851
DLG2AS	WNT4	0.00169889525462376	0.581302354974095
DLG2AS	RP4-620F22.3	0	0.585040096550256
DLG2AS	KUCG1	7.5916856633311e-05	0.584873233321775
DLG2AS	AK139328	0.000170827873059212	0.58466459990292
DLG2AS	AK056098	0.000203754484605103	0.584592215036791
DLG2AS	ENSG00000215231.3	3.32817698920077e-06	0.585032781627199
DLG2AS	HOST2	0.000156467277251229	0.584696168902313
DLG2AS	A130040M12Rik	0.0105732143789045	0.561665992451944
DLG2AS	DISC2	0.322552426548362	0.0543911424532453
DLG2AS	IGF2-AS	0.00130681571510295	0.582165634412511
DLG2AS	LSAMP-AS3	0.000229611777427931	0.584535369134283
DLG2AS	ENSG00000232956.3	3.32817698920077e-06	0.585032781627199
DLG2AS	Xist	8.25834923209636e-05	0.584858579502397
DLG2AS	ENSG00000203325.3	3.32817698920077e-06	0.585032781627199
DLG2AS	KRAS1P	0.0105732143789045	0.561665992451944
DLG2AS	FMR4	5.46012682624717e-05	0.584920085964401
DLG2AS	FMR6	5.46012682624717e-05	0.584920085964401
DLG2AS	ENSG00000256218.1	3.32817698920077e-06	0.585032781627199
DLG2AS	FMR5	5.46012682624717e-05	0.584920085964401
DLG2AS	SNHG3	0.000637975478221407	0.583637369075396
DLG2AS	MIR7-3HG	0.0010367900156026	0.582759946219418
DLG2AS	SNHG5	0.00302217759337191	0.578385887926849
DLG2AS	lincRNA-RoR	0.00136774380997455	0.582031509002986
DLG2AS	SNHG4	6.27373586000527e-05	0.584902202606486
DLG2AS	NAMA	0.000591793155195823	0.58373894692908
DLG2AS	PTHLH	1.97849516200829e-05	0.584996611230472
DLG2AS	HTTAS	0.000413683571506483	0.584130645883518
DLG2AS	SChLAP1	0.00175332725928356	0.581182475708393
DLG2AS	lnc-SCA7	3.29787165225568e-05	0.584967612092705
DLG2AS	DBE-T	2.2438831886803e-05	0.584990778191214
DLG2AS	MIAT	0.339106893207894	0.0448462737947501
DLG2AS	ENSG00000241269.1	3.32817698920077e-06	0.585032781627199
DLG2AS	1B FGF-antisense transcripts	0.00169889525462376	0.581302354974095
DLG2AS	AFAP1-AS1	0.000405756677954527	0.584148076784298
DLG2AS	PAN	2.4716428563767e-05	0.584985772181469
DLG2AS	RUNXOR	0.00109730198122221	0.582626779077288
DLG2AS	NEAT-1	0.000499613564229154	0.583941678879892
DLG2AS	Wt1os	0.000170827873059212	0.58466459990292
DLG2AS	BOK-AS1	0.00706374082751707	0.569452430602496
DLG2AS	CDKN2B-AS	0.00169889525462376	0.581302354974095
DLG2AS	ENSG00000259758.1	3.32817698920077e-06	0.585032781627199
DLG2AS	REST/CoREST-regulated lncRNAs	0.000413683571506483	0.584130645883518
DLG2AS	ENSG00000135253.9	3.32817698920077e-06	0.585032781627199
DLG2AS	Alu lncRNAs	0.000517295526486153	0.583902792405795
DLG2AS	ENSMUST00000117393	8.63525863890976e-05	0.584850294668106
DLG2AS	DNM3OS	0.00398568443247864	0.576259635158128
DLG2AS	AK294004	0.000203754484605103	0.584592215036791
DLG2AS	PVT1	0.00321243955413153	0.57796619961041
DLG2AS	TCL6	0.00257101223183605	0.579380731918337
DLG2AS	ENSG00000230133.1	3.32817698920077e-06	0.585032781627199
DLG2AS	DANCR	0.00561865555572516	0.572650974846963
DLG2AS	PCGEM1	0.00175332725928356	0.581182475708393
DLG2AS	uc.184+	8.63525863890976e-05	0.584850294668106
DLG2AS	SOX2-OT	0.00044479428817055	0.584062233145447
DLG2AS	DRAIC/PCAT29	0.00175332725928356	0.581182475708393
DLG2AS	AC006050.3-003	0.000170260765932487	0.584665846588897
DLG2AS	Sema3g	0.000170827873059212	0.58466459990292
DLG2AS	CCDC26	0.000799597409636129	0.583281838278056
DLG2AS	Alg2	0.000170827873059212	0.58466459990292
DLG2AS	PTENpg1	0.0105732143789045	0.561665992451944
DLG2AS	CASC2	0.000225767312022053	0.584543821101909
DLG2AS	CDKN2B-AS10	0.000238406071829397	0.584516034935866
DLG2AS	CDKN2B-AS11	0.000238406071829397	0.584516034935866
DLG2AS	CDKN2B-AS12	0.000799597409636129	0.583281838278056
DLG2AS	BPESC1	1.68562391738154e-06	0.585036391760206
DLG2AS	AK153778	8.63525863890976e-05	0.584850294668106
DLG2AS	CDKN2B-AS13	9.48152592236651e-07	0.585038012630655
DLG2AS	ENSG00000229563.1	3.32817698920077e-06	0.585032781627199
DLG2AS	HULC	0.00484442534595817	0.574362703212513
DLG2AS	ENSG00000249364.1	3.32817698920077e-06	0.585032781627199
DLG2AS	ENSG00000248176.1	3.32817698920077e-06	0.585032781627199
DLG2AS	ENSMUST00000127429	8.63525863890976e-05	0.584850294668106
DLG2AS	Zim3	8.63525863890976e-05	0.584850294668106
DLG2AS	ENSMUST00000119855	8.63525863890976e-05	0.584850294668106
DLG2AS	ESRG	7.48369247417021e-06	0.585023648274656
DLG2AS	ENSG00000259484.1	3.32817698920077e-06	0.585032781627199
DLG2AS	Srsf9	0.000170827873059212	0.58466459990292
DLG2AS	TERC	0.00117220323663215	0.582461932666406
DLG2AS	ENSG00000231133.1	3.32817698920077e-06	0.585032781627199
DLG2AS	ENSG00000215808.2	3.32817698920077e-06	0.585032781627199
DLG2AS	DGCR5	0.000217675787289393	0.584561610002706
DLG2AS	Sp5	0.00348232364051423	0.577370725467709
DLG2AS	TINCR	0.0006752748499128	0.583555325163232
DLG2AS	Chac2	0.00348232364051423	0.577370725467709
DLG2AS	CBR3-AS1	0.00890326175422122	0.565374270439047
DLG2AS	Ube3a-as	2.0917759549244e-05	0.584994121401853
DLG2AS	HCP5	5.64593024796954e-05	0.58491600196786
DLG2AS	AP5M1	0.000203754484605103	0.584592215036791
DLG2AS	Abhd11os	0.000959311607640912	0.58293043711883
DLG2AS	ENSMUST00000117372	8.63525863890976e-05	0.584850294668106
DLG2AS	ENSG00000231185.2	3.32817698920077e-06	0.585032781627199
DLG2AS	ENSG00000264772.1	3.32817698920077e-06	0.585032781627199
DLG2AS	ENSG00000255471.1	3.32817698920077e-06	0.585032781627199
DLG2AS	Pex11b	0.00348232364051423	0.577370725467709
DLG2AS	PTCSC3	0.000591793155195823	0.58373894692908
DLG2AS	HNF1A-AS1	0.00323353304721276	0.577919665181152
DLG2AS	ENSG00000147753.5	3.32817698920077e-06	0.585032781627199
DLG2AS	NPPA-AS1	0.00125643156510059	0.58227654145731
DLG2AS	ENSMUST00000167632	8.63525863890976e-05	0.584850294668106
DLG2AS	UCH1LAS	0.00153503384247346	0.581663192368824
DLG2AS	antisense to Uchl1 (AS Uchl1)	0.00153503384247346	0.581663192368824
DLG2AS	DAOA-AS1	0.50830115687854	0.00401376346807869
DLG2AS	KCNQ1OT1	0.00252756889442302	0.579476500174995
DLG2AS	Gm6644	8.63525863890976e-05	0.584850294668106
DLG2AS	BX118339	1.07055784435832e-05	0.585016566902454
DLG2AS	DAPK1	0.000820952295144905	0.583234857376328
DLG2AS	ENSMUST00000120925	8.63525863890976e-05	0.584850294668106
DLG2AS	AB074278	0.000352395041182497	0.584265412437415
DLG2AS	PRNCR1	0.00175332725928356	0.581182475708393
DLG2AS	lnc-C22orf32-1	0.000203754484605103	0.584592215036791
DLG2AS	DQ786243	0.000140502336569154	0.58473126410259
DLG2AS	THRIL	0.000263638535037379	0.584460560395757
DLG2AS	uc.115-	8.63525863890976e-05	0.584850294668106
DLG2AS	WRAP53	0.00705212798304614	0.569478152875192
DLG2AS	HYMAI	0.000480925894594852	0.583982776229661
DLG2AS	ENSG00000206129.3	3.32817698920077e-06	0.585032781627199
DLG2AS	Gm20748	0.00125643156510059	0.58227654145731
DLG2AS	LINCMD1	7.5916856633311e-05	0.584873233321775
DLG2AS	TC0100223	0.0105732143789045	0.561665992451944
DLG2AS	lncRNA-ATB	0.00233953775127942	0.579890949348029
DLG2AS	PINK1-AS	0.00131308793620401	0.582151827360846
DLG2AS	LOC728606	0.00175332725928356	0.581182475708393
DLG2AS	ZNFX1-AS1	0.00102120089682861	0.582794251259019
DLG2AS	LOC102635190	8.63525863890976e-05	0.584850294668106
DLG2AS	TDRG1	2.23968623710598e-05	0.584990870437358
DLG2AS	AK044955	8.63525863890976e-05	0.584850294668106
DLG2AS	MINA	0.0032640884290695	0.577852254916714
DLG2AS	HLA-AS1	0.00325715118454404	0.577867559834426
DLG2AS	MKRN3-AS1	5.94116828561536e-05	0.584909512557598
DLG2AS	BACE1-AS	0.000433603125573688	0.584086842903362
DLG2AS	ASFMR1	5.46012682624717e-05	0.584920085964401
DLG2AS	GAPLINC	0.000346660285722333	0.584278022009995
DLG2AS	B1 SINE RNA	6.76718833420042e-05	0.584891356295085
DLG2AS	ENSMUST00000041159	8.63525863890976e-05	0.584850294668106
DLG2AS	ADAMTS9-AS2	0.000799597409636129	0.583281838278056
DLG2AS	ENSG00000230544.1	3.32817698920077e-06	0.585032781627199
DLG2AS	Trp53cor1	0.00869715399348072	0.56583155937036
[truncated: 55,292 more rows]
