# Supplementary material for: Measuring disease similarity and predicting disease-related ncRNAs by a novel method
Source: BMC Med Genomics. 2017 Dec 28;10(Suppl 5):71. doi: 10.1186/s12920-017-0315-9 (PMC5751624; doi:10.1186/s12920-017-0315-9)
Supplement: Supplementary file 6 — miRNA functional similarity scores. (TXT 9539 kb) [file 12920_2017_315_MOESM6_ESM.txt]

miRNA1	miRNA2	Similarity	P-value
hsa-mir-3179-3	hsa-mir-3179-1	1	5.21828369404176e-09
hsa-mir-3179-3	hsa-mir-1260a	0.00133309492330888	0.788337903578793
hsa-mir-3179-3	hsa-mir-3179-2	1	5.21828369404176e-09
hsa-mir-3179-3	hsa-mir-663a	0.00680995923941166	0.77783084878043
hsa-mir-3179-3	hsa-mir-663b	0.000375307362515075	0.790145018181161
hsa-mir-3179-3	hsa-mir-181b-2	0.0823541171800717	0.606946373471878
hsa-mir-3179-3	hsa-mir-181b-1	0.0767582714420616	0.620930613073351
hsa-mir-3179-3	hsa-mir-181a-2	0.00658235482243196	0.778273339137917
hsa-mir-3179-3	hsa-mir-181a-1	0.00663619865823675	0.778168705737899
hsa-mir-3179-3	hsa-mir-16-1	0.00667844797248141	0.778086583942505
hsa-mir-3179-3	hsa-mir-16-2	0.00633659124361788	0.778750567221416
hsa-mir-3179-3	hsa-mir-19a	0.00729926352989429	0.776877878086749
hsa-mir-3179-3	hsa-mir-19b-1	0.00808867466188552	0.775335522750803
hsa-mir-3179-3	hsa-mir-1909	0.00105281323609074	0.788867668164793
hsa-mir-3179-3	hsa-mir-19b-2	0.078876493509043	0.615654590215098
hsa-mir-3179-3	hsa-mir-598	0.0111676368954617	0.769262378656247
hsa-mir-3179-3	hsa-mir-599	0.00807180148834917	0.775368552761293
hsa-mir-3179-3	hsa-mir-596	0.00921862913043747	0.773117324860693
hsa-mir-3179-3	hsa-mir-595	0.0015199511745426	0.787984291957858
hsa-mir-3179-3	hsa-mir-592	0.00923910225642127	0.77307702073602
hsa-mir-3179-3	hsa-mir-593	0.0063188199962718	0.778785052952076
hsa-mir-3179-3	hsa-mir-18b	0.00478040748072501	0.781758720861678
hsa-mir-3179-3	hsa-mir-18a	0.00631229178708347	0.778797720399384
hsa-mir-3179-3	hsa-mir-516a-1	0.0034761096740165	0.784261717148407
hsa-mir-3179-3	hsa-mir-516a-2	0.0034761096740165	0.784261717148407
hsa-mir-3179-3	hsa-mir-1305	0.00133309492330888	0.788337903578793
hsa-mir-3179-3	hsa-mir-197	0.00446819976467167	0.78235937767754
hsa-mir-3179-3	hsa-mir-1301	0.000774369378452676	0.789393188809729
hsa-mir-3179-3	hsa-mir-1303	0.00145291391299196	0.788111194735146
hsa-mir-3179-3	hsa-mir-198	0.00553888488195983	0.780295512859292
hsa-mir-3179-3	hsa-mir-548a-3	0.00149443204480425	0.788032605381788
hsa-mir-3179-3	hsa-mir-548a-2	0.00149443204480425	0.788032605381788
hsa-mir-3179-3	hsa-mir-548a-1	0.00149443204480425	0.788032605381788
hsa-mir-3179-3	hsa-mir-513b	0.00217481277177989	0.786742290862308
hsa-mir-3179-3	hsa-mir-513c	0.00217481277177989	0.786742290862308
hsa-mir-3179-3	hsa-mir-1273c	0.00140500149103527	0.788201866602025
hsa-mir-3179-3	hsa-mir-548b	0.501068135488608	0.00686926289020373
hsa-mir-3179-3	hsa-mir-518a-1	0.00726459155341322	0.776945481868735
hsa-mir-3179-3	hsa-mir-518a-2	0.00726459155341322	0.776945481868735
hsa-mir-3179-3	hsa-mir-1827	0.000578951362670623	0.789761551949325
hsa-mir-3179-3	hsa-mir-548c	0.00112933726546605	0.788723106128565
hsa-mir-3179-3	hsa-mir-129-1	0.00653024170702174	0.778374582414119
hsa-mir-3179-3	hsa-mir-129-2	0.00739093144892993	0.776699086836841
hsa-mir-3179-3	hsa-mir-550a-1	0.290341271088419	0.138434320391684
hsa-mir-3179-3	hsa-mir-190b	0.00662962525399505	0.778181481183655
hsa-mir-3179-3	hsa-mir-4792	0.00145229231385572	0.788112371225857
hsa-mir-3179-3	hsa-mir-124-1	0.00545462372269279	0.780458341895536
hsa-mir-3179-3	hsa-mir-550a-3	0.667182912918968	0.00019317840402211
hsa-mir-3179-3	hsa-mir-124-2	0.005172698000064	0.781002640222449
hsa-mir-3179-3	hsa-mir-550a-2	0.290341271088419	0.138434320391684
hsa-mir-3179-3	hsa-mir-124-3	0.00555343205200487	0.780267394412124
hsa-mir-3179-3	hsa-mir-190a	0.00391372267790108	0.783423781965811
hsa-mir-3179-3	hsa-mir-1915	0.0012397706232838	0.788514383569408
hsa-mir-3179-3	hsa-mir-124a-2	0.0064866150215629	0.778459318274297
hsa-mir-3179-3	hsa-mir-124a-3	0.0064866150215629	0.778459318274297
hsa-mir-3179-3	hsa-mir-511-1	0.0041079985937159	0.78305118254698
hsa-mir-3179-3	hsa-mir-511-2	0.0041079985937159	0.78305118254698
hsa-mir-3179-3	hsa-mir-509-3	0.00968510858566278	0.772197995209055
hsa-mir-3179-3	hsa-mir-24-1	0.00582623979854408	0.779739697606318
hsa-mir-3179-3	hsa-mir-509-2	0.00816944020455593	0.775177382353867
hsa-mir-3179-3	hsa-mir-24-2	0.00611203841389461	0.779186093778888
hsa-mir-3179-3	hsa-mir-509-1	0.00816944020455593	0.775177382353867
hsa-mir-3179-3	hsa-mir-451a	0.106889339943053	0.544225120823776
hsa-mir-3179-3	hsa-mir-151b	0.00326780154333269	0.784659921492798
hsa-mir-3179-3	hsa-mir-151a	0.00449480590183414	0.782308227309536
hsa-mir-3179-3	hsa-mir-1285-1	0.0064866150215629	0.778459318274297
hsa-mir-3179-3	hsa-mir-1285-2	0.0064866150215629	0.778459318274297
hsa-mir-3179-3	hsa-mir-642a	0.00390999978065533	0.78343091844824
hsa-mir-3179-3	hsa-mir-514a-1	0.00528667598449873	0.780782682779545
hsa-mir-3179-3	hsa-mir-514a-3	0.00528667598449873	0.780782682779545
hsa-mir-3179-3	hsa-mir-450b	0.00081934921489541	0.789308348191313
hsa-mir-3179-3	hsa-mir-514a-2	0.00528667598449873	0.780782682779545
hsa-mir-3179-3	hsa-mir-642b	0.00148911217344567	0.788042676277706
hsa-mir-3179-3	hsa-mir-526b	0.0013820760477048	0.788245243827345
hsa-mir-3179-3	hsa-mir-135a-1	0.00614427211488844	0.779123605798145
hsa-mir-3179-3	hsa-mir-135a-2	0.00614427211488844	0.779123605798145
hsa-mir-3179-3	hsa-mir-199a-1	0.00703566061294339	0.777391560926966
hsa-mir-3179-3	hsa-mir-199a-2	0.00708721680549869	0.777291146475683
hsa-mir-3179-3	hsa-mir-551a	0.0015199511745426	0.787984291957858
hsa-mir-3179-3	hsa-let-7d	0.00698586390524419	0.777488523973177
hsa-mir-3179-3	hsa-mir-517a	0.00483302522505329	0.78165739554438
hsa-mir-3179-3	hsa-let-7e	0.00616316204469952	0.779086981235118
hsa-mir-3179-3	hsa-let-7b	0.00696745652548888	0.777524360317751
hsa-mir-3179-3	hsa-mir-517c	0.000774369378452676	0.789393188809729
hsa-mir-3179-3	hsa-let-7c	0.00663425478900944	0.778172483701742
hsa-mir-3179-3	hsa-let-7a	0.00176896707564635	0.787512511199065
hsa-mir-3179-3	hsa-mir-451b	0.00530684607325225	0.780743744838376
hsa-mir-3179-3	hsa-mir-103b-2	0.0036336779094965	0.783960224452352
hsa-mir-3179-3	hsa-mir-103b-1	0.0036336779094965	0.783960224452352
hsa-mir-3179-3	hsa-mir-138-2	0.00501558369761992	0.781305634980287
hsa-mir-3179-3	hsa-mir-138-1	0.0051244250111276	0.781095760313734
hsa-mir-3179-3	hsa-let-7i	0.00670501442618354	0.778034936703126
hsa-mir-3179-3	hsa-let-7g	0.00651622167405396	0.778401815462963
hsa-mir-3179-3	hsa-mir-550b-1	1	5.21828369404176e-09
hsa-mir-3179-3	hsa-mir-518f	0.0015199511745426	0.787984291957858
hsa-mir-3179-3	hsa-mir-550b-2	1	5.21828369404176e-09
hsa-mir-3179-3	hsa-mir-512-1	0.00466885281248521	0.781973450624461
hsa-mir-3179-3	hsa-mir-512-2	0.00466885281248521	0.781973450624461
hsa-mir-3179-3	hsa-mir-23a	0.00543475807468817	0.780496720827446
hsa-mir-3179-3	hsa-mir-150	0.00773042264233829	0.776036225586132
hsa-mir-3179-3	hsa-mir-151	0.00125689869009358	0.788482000166011
hsa-mir-3179-3	hsa-mir-23b	0.00698474954930464	0.777490693546841
hsa-mir-3179-3	hsa-mir-518b	0.00760077333659788	0.776289499508614
hsa-mir-3179-3	hsa-mir-9-2	0.00709256270152599	0.777280732957173
hsa-mir-3179-3	hsa-mir-29b-1	0.00771097427263651	0.776074228960582
hsa-mir-3179-3	hsa-mir-9-3	0.00703727231928511	0.777388422245697
hsa-mir-3179-3	hsa-mir-518c	0.00732119336296877	0.776835113046918
hsa-mir-3179-3	hsa-mir-29b-2	0.00746362292697629	0.776557249734214
hsa-mir-3179-3	hsa-mir-518e	0.00144339895518519	0.788129203124643
hsa-mir-3179-3	hsa-mir-378h	0.00743862652179783	0.776606029013903
hsa-mir-3179-3	hsa-mir-378i	0.00743862652179783	0.776606029013903
hsa-mir-3179-3	hsa-mir-149	0.00426814680960168	0.782743757822755
hsa-mir-3179-3	hsa-mir-378f	0.00743862652179783	0.776606029013903
hsa-mir-3179-3	hsa-mir-9-1	0.00686602197859708	0.777721778767741
hsa-mir-3179-3	hsa-mir-1233-2	0.0064866150215629	0.778459318274297
hsa-mir-3179-3	hsa-mir-378g	0.00743862652179783	0.776606029013903
hsa-mir-3179-3	hsa-mir-1233-1	0.0064866150215629	0.778459318274297
hsa-mir-3179-3	hsa-mir-107	0.00430311356571543	0.782676601268638
hsa-mir-3179-3	hsa-mir-142	0.00771857307897961	0.776059380836845
hsa-mir-3179-3	hsa-mir-141	0.00809716592291303	0.775318899676272
hsa-mir-3179-3	hsa-mir-144	0.160421952613691	0.405693637297807
hsa-mir-3179-3	hsa-mir-143	0.00611008860214612	0.779189873342779
hsa-mir-3179-3	hsa-mir-145	0.00743307615756913	0.776616859459997
hsa-mir-3179-3	hsa-mir-100	0.0053614957935681	0.780638224703234
hsa-mir-3179-3	hsa-mir-3186	0.00045465444389044	0.789995654753256
hsa-mir-3179-3	hsa-mir-140	0.00670207107746698	0.778040659138591
hsa-mir-3179-3	hsa-mir-193b	0.00792741622927737	0.77565108086249
hsa-mir-3179-3	hsa-mir-193a	0.00642101605475915	0.7785866959068
hsa-mir-3179-3	hsa-mir-519b	0.0106305800499595	0.770328261299755
hsa-mir-3179-3	hsa-mir-378a	0.00612811421814973	0.779154930625839
hsa-mir-3179-3	hsa-mir-378c	0.00743862652179783	0.776606029013903
hsa-mir-3179-3	hsa-mir-519e	0.0054864015212584	0.780396941574864
hsa-mir-3179-3	hsa-mir-378b	0.00743862652179783	0.776606029013903
hsa-mir-3179-3	hsa-mir-378e	0.00743862652179783	0.776606029013903
hsa-mir-3179-3	hsa-mir-519c	0.00640131030357761	0.778624951620627
hsa-mir-3179-3	hsa-mir-519d	0.00769134292944363	0.776112586160581
hsa-mir-3179-3	hsa-mir-139	0.00490367529988724	0.781521302986062
hsa-mir-3179-3	hsa-mir-4257	0.00045465444389044	0.789995654753256
hsa-mir-3179-3	hsa-mir-132	0.00597055043664018	0.779460261412294
hsa-mir-3179-3	hsa-mir-137	0.00433923650717684	0.782607211577416
hsa-mir-3179-3	hsa-mir-136	0.00291222138969387	0.785338666587431
hsa-mir-3179-3	hsa-mir-134	0.00589928555286704	0.779598280693269
hsa-mir-3179-3	hsa-mir-3196	0.00987628302276316	0.771820627165344
hsa-mir-3179-3	hsa-mir-196b	0.00628553248353122	0.778849640266929
hsa-mir-3179-3	hsa-mir-329-1	0.667555396615539	0.000191400812878717
hsa-mir-3179-3	hsa-mir-128	0.00148202599946913	0.788056090475771
hsa-mir-3179-3	hsa-mir-329-2	0.667555396615539	0.000191400812878717
hsa-mir-3179-3	hsa-mir-127	0.00535434703732764	0.780652029501694
hsa-mir-3179-3	hsa-mir-126	0.00653964188525861	0.77835632207697
hsa-mir-3179-3	hsa-mir-122	0.00602565309311217	0.779353509707074
hsa-mir-3179-3	hsa-mir-516b-1	0.00146449835586946	0.788089268346764
hsa-mir-3179-3	hsa-mir-516b-2	0.00146449835586946	0.788089268346764
hsa-mir-3179-3	hsa-mir-422a	0.00749980363786679	0.776486634089006
hsa-mir-3179-3	hsa-mir-181d	0.00918106576269256	0.77319126294197
hsa-mir-3179-3	hsa-mir-376c	0.00319727770389538	0.784794639024487
hsa-mir-3179-3	hsa-mir-10a	0.00513183708699002	0.781081463670171
hsa-mir-3179-3	hsa-mir-10b	0.00584867736353183	0.779696263915381
hsa-mir-3179-3	hsa-mir-376b	0.00964558046790693	0.772275977743973
hsa-mir-3179-3	hsa-mir-181c	0.00703065616797175	0.777401306559992
hsa-mir-3179-3	hsa-mir-1-2	0.00926745644875066	0.773021194995063
hsa-mir-3179-3	hsa-mir-133a-1	0.00909612392476649	0.773358408584351
hsa-mir-3179-3	hsa-mir-133a-2	0.0086163349644048	0.774301214416891
hsa-mir-3179-3	hsa-mir-1-1	0.00883687376604252	0.77386812204059
hsa-mir-3179-3	hsa-mir-486	0.0836512652755026	0.603684209245315
hsa-mir-3179-3	hsa-mir-489	0.000938291567821827	0.789083903460471
hsa-mir-3179-3	hsa-mir-488	0.00335963584680306	0.784484422513519
hsa-mir-3179-3	hsa-mir-483	0.00252812049734229	0.786070454333285
hsa-mir-3179-3	hsa-mir-208a	0.00719513563166	0.777080872656821
hsa-mir-3179-3	hsa-mir-485	0.00546070905251421	0.780446584726692
hsa-mir-3179-3	hsa-mir-208b	0.00451181724042505	0.782275519332032
hsa-mir-3179-3	hsa-mir-484	0.00437720752047935	0.782534258078249
hsa-mir-3179-3	hsa-mir-384	0.0111212178288924	0.769354614316192
hsa-mir-3179-3	hsa-mir-4306	0.00045465444389044	0.789995654753256
hsa-mir-3179-3	hsa-mir-383	0.00769634285360927	0.776102817285785
hsa-mir-3179-3	hsa-mir-191	0.00455535944245954	0.782191787117006
hsa-mir-3179-3	hsa-mir-192	0.006660326916932	0.778121808737722
hsa-mir-3179-3	hsa-mir-195	0.00757069843197325	0.776348228486356
hsa-mir-3179-3	hsa-mir-185	0.00354704834102438	0.78412601256258
hsa-mir-3179-3	hsa-mir-186	0.00414504884467318	0.782980082276423
hsa-mir-3179-3	hsa-mir-27a	0.0057094701174242	0.779965656143666
hsa-mir-3179-3	hsa-mir-187	0.00327980015057986	0.78463699639113
hsa-mir-3179-3	hsa-mir-188	0.00155556663020617	0.787916853164323
hsa-mir-3179-3	hsa-mir-27b	0.00525562680214372	0.780842614817065
hsa-mir-3179-3	hsa-mir-17	0.0072814000608895	0.776912709922061
hsa-mir-3179-3	hsa-mir-189	0.000233690656613007	0.790411443093588
hsa-mir-3179-3	hsa-mir-199b	0.00413917231522232	0.782991360367962
hsa-mir-3179-3	hsa-mir-490	0.00617408695425019	0.779065797990181
hsa-mir-3179-3	hsa-mir-491	0.00916145421844949	0.773229860041247
hsa-mir-3179-3	hsa-mir-492	0.00206048307927057	0.78695943209648
hsa-mir-3179-3	hsa-mir-374b	0.00889077311974177	0.773762203537336
hsa-mir-3179-3	hsa-mir-487b	0.00612878751112677	0.779153625383815
hsa-mir-3179-3	hsa-mir-487a	0.010400248188063	0.770784548500107
hsa-mir-3179-3	hsa-mir-374a	0.00438433347597486	0.782520565444257
hsa-mir-3179-3	hsa-mir-375	0.00689242898288847	0.77767039338036
hsa-mir-3179-3	hsa-mir-373	0.00514791345925798	0.781050453215095
hsa-mir-3179-3	hsa-mir-372	0.00597988519474985	0.779442179042613
hsa-mir-3179-3	hsa-mir-500b	0.000774369378452676	0.789393188809729
hsa-mir-3179-3	hsa-mir-379	0.000774369378452676	0.789393188809729
hsa-mir-3179-3	hsa-mir-184	0.00624730643113712	0.77892379645367
hsa-mir-3179-3	hsa-mir-183	0.00509482012341036	0.78115285778915
hsa-mir-3179-3	hsa-mir-500a	0.00632450792433753	0.778774015662161
hsa-mir-3179-3	hsa-mir-377	0.00129874469310453	0.78840287126295
hsa-mir-3179-3	hsa-mir-182	0.00503241092090503	0.781273195240526
hsa-mir-3179-3	hsa-mir-181	0.00045465444389044	0.789995654753256
hsa-mir-3179-3	hsa-mir-26b	0.0069012454140329	0.777653235978899
hsa-mir-3179-3	hsa-mir-381	0.00861276794179133	0.774308215449537
hsa-mir-3179-3	hsa-mir-382	0.00215975645437498	0.78677089402417
hsa-mir-3179-3	hsa-mir-1245a	0.00045465444389044	0.789995654753256
hsa-mir-3179-3	hsa-mir-1245b	0.00045465444389044	0.789995654753256
hsa-mir-3179-3	hsa-mir-30c-2	0.00688762934428433	0.777679733500602
hsa-mir-3179-3	hsa-mir-30c-1	0.00708915505621043	0.777287370899404
hsa-mir-3179-3	hsa-mir-369	0.00869959926030582	0.774137755807596
hsa-mir-3179-3	hsa-mir-15b	0.00488261586507341	0.781561874681859
hsa-mir-3179-3	hsa-mir-367	0.00635108196709808	0.778722445186859
hsa-mir-3179-3	hsa-mir-362	0.00199144558990411	0.787090489403994
hsa-mir-3179-3	hsa-mir-361	0.00161431281487538	0.787805588328627
hsa-mir-3179-3	hsa-mir-363	0.00754725965419442	0.776393992642287
hsa-mir-3179-3	hsa-mir-370	0.00623926759284066	0.778939389493693
hsa-mir-3179-3	hsa-mir-371	0.000774369378452676	0.789393188809729
hsa-mir-3179-3	hsa-mir-29a	0.0536764172016599	0.676781008962061
hsa-mir-3179-3	hsa-mir-106b	0.00813209755496449	0.775250507781962
hsa-mir-3179-3	hsa-mir-106a	0.00553879852014527	0.780295679783193
hsa-mir-3179-3	hsa-mir-29b	0.0041079985937159	0.78305118254698
hsa-mir-3179-3	hsa-mir-29c	0.00887379207490325	0.773795576290776
hsa-mir-3179-3	hsa-mir-15a	0.00718754087303392	0.777095674319258
hsa-mir-3179-3	hsa-mir-26a-1	0.00750898551542277	0.776468711354674
hsa-mir-3179-3	hsa-mir-1302-6	0.00840886643236377	0.774708210779237
hsa-mir-3179-3	hsa-mir-495	0.00160100400882521	0.787830798097246
hsa-mir-3179-3	hsa-mir-1302-5	0.00840886643236377	0.774708210779237
hsa-mir-3179-3	hsa-mir-494	0.00469585941783102	0.781921477227095
hsa-mir-3179-3	hsa-mir-1302-4	0.00840886643236377	0.774708210779237
hsa-mir-3179-3	hsa-mir-493	0.00428241574442741	0.782716354598146
hsa-mir-3179-3	hsa-mir-1302-3	0.00840886643236377	0.774708210779237
hsa-mir-3179-3	hsa-mir-498	0.00411525649212965	0.783037255536081
hsa-mir-3179-3	hsa-mir-1302-8	0.00840886643236377	0.774708210779237
hsa-mir-3179-3	hsa-mir-26a-2	0.00750898551542277	0.776468711354674
hsa-mir-3179-3	hsa-mir-497	0.0040402006779403	0.78318125341597
hsa-mir-3179-3	hsa-mir-1302-7	0.00840886643236377	0.774708210779237
hsa-mir-3179-3	hsa-mir-941-4	0.00145585033634972	0.78810563696211
hsa-mir-3179-3	hsa-mir-941-3	0.00145585033634972	0.78810563696211
hsa-mir-3179-3	hsa-mir-499b	0.000972589095384232	0.789019157847087
hsa-mir-3179-3	hsa-mir-941-1	0.00145585033634972	0.78810563696211
hsa-mir-3179-3	hsa-mir-1302-2	0.00840886643236377	0.774708210779237
hsa-mir-3179-3	hsa-mir-1302-1	0.00840886643236377	0.774708210779237
hsa-mir-3179-3	hsa-mir-499a	0.112306682692975	0.530168433302856
hsa-mir-3179-3	hsa-mir-154	0.0052049184624142	0.780940473275951
hsa-mir-3179-3	hsa-mir-155	0.0352486109347564	0.718739943707093
hsa-mir-3179-3	hsa-mir-152	0.00483013336155416	0.781662965072611
hsa-mir-3179-3	hsa-mir-297	0.00180249745609319	0.787448938366282
hsa-mir-3179-3	hsa-mir-298	0.00045465444389044	0.789995654753256
hsa-mir-3179-3	hsa-mir-378d-1	0.00743862652179783	0.776606029013903
hsa-mir-3179-3	hsa-mir-34c	0.00667362253867868	0.778095964222264
hsa-mir-3179-3	hsa-mir-378d-2	0.00743862652179783	0.776606029013903
hsa-mir-3179-3	hsa-mir-296	0.00529597175556905	0.780764737978689
hsa-mir-3179-3	hsa-mir-34a	0.00855357300815583	0.774424380026939
hsa-mir-3179-3	hsa-mir-34b	0.00660024964795387	0.778238567692934
hsa-mir-3179-3	hsa-mir-299	0.00173878967207434	0.787569717366246
hsa-mir-3179-3	hsa-mir-371a	0.0060765434783233	0.779254892249134
hsa-mir-3179-3	hsa-mir-323a	0.00527733704610971	0.780800710061476
hsa-mir-3179-3	hsa-mir-323b	0.0014759208132427	0.788067647256007
hsa-mir-3179-3	hsa-mir-557	0.010121512216192	0.771336043766829
hsa-mir-3179-3	hsa-mir-454	0.00666952609849286	0.778103927215645
hsa-mir-3179-3	hsa-mir-455	0.0108027791659911	0.769986802926491
hsa-mir-3179-3	hsa-mir-452	0.00473000163032066	0.781855761348809
hsa-mir-3179-3	hsa-mir-552	0.009605308183923	0.77235541294205
hsa-mir-3179-3	hsa-mir-569	0.00185809752596374	0.78734349742764
hsa-mir-3179-3	hsa-mir-567	0.00140500149103527	0.788201866602025
hsa-mir-3179-3	hsa-mir-302b	0.0050744745446508	0.781192092327264
hsa-mir-3179-3	hsa-mir-302a	0.116935913422214	0.518126156512769
hsa-mir-3179-3	hsa-mir-302d	0.00420694185137096	0.782861278163205
hsa-mir-3179-3	hsa-mir-302c	0.00448505751604091	0.782326969411664
hsa-mir-3179-3	hsa-mir-302f	0.00712735656793648	0.777212949592465
hsa-mir-3179-3	hsa-mir-302e	0.00533889546583477	0.780681865969613
hsa-mir-3179-3	hsa-mir-561	0.00155758003044526	0.787913040363942
hsa-mir-3179-3	hsa-mir-3940	0.00113349943892692	0.788715241677485
hsa-mir-3179-3	hsa-mir-7-2	0.00603043703223407	0.779344240270163
hsa-mir-3179-3	hsa-mir-7-3	0.00576270319979866	0.779862662430961
hsa-mir-3179-3	hsa-mir-564	0.00869959926030582	0.774137755807596
hsa-mir-3179-3	hsa-mir-7-1	0.00626984368778206	0.778880077285885
hsa-mir-3179-3	hsa-mir-708	0.00742852994504002	0.776625730278608
hsa-mir-3179-3	hsa-mir-25	0.00477999013842789	0.781759524424086
hsa-mir-3179-3	hsa-let-7f-1	0.00656138695702336	0.77831407784484
hsa-mir-3179-3	hsa-mir-26	0.000774369378452676	0.789393188809729
hsa-mir-3179-3	hsa-let-7f-2	0.00654427113539991	0.778347329200865
hsa-mir-3179-3	hsa-mir-219-1	0.0055390928250797	0.780295110937414
hsa-mir-3179-3	hsa-mir-219-2	0.00575167964451228	0.779883992732805
hsa-mir-3179-3	hsa-mir-28	0.00548997050442114	0.780390045052953
hsa-mir-3179-3	hsa-mir-301b	0.00196730350689438	0.787136308417568
hsa-mir-3179-3	hsa-mir-301a	0.00376473591652982	0.783709270883099
hsa-mir-3179-3	hsa-mir-431	0.0106952909637286	0.770199977556475
hsa-mir-3179-3	hsa-mir-320e	0.00081934921489541	0.789308348191313
hsa-mir-3179-3	hsa-mir-21	0.0276513061657976	0.735238533596448
hsa-mir-3179-3	hsa-mir-432	0.00359019737979132	0.784043444921667
hsa-mir-3179-3	hsa-mir-22	0.00747502769818298	0.776534991860049
hsa-mir-3179-3	hsa-mir-433	0.00821669791666249	0.775084821636244
hsa-mir-3179-3	hsa-mir-574	0.00704886612460859	0.77736584340678
hsa-mir-3179-3	hsa-mir-575	0.000747367694411478	0.789444109546319
hsa-mir-3179-3	hsa-mir-577	0.0015199511745426	0.787984291957858
hsa-mir-3179-3	hsa-mir-101-2	0.00617759291311018	0.77905899973915
hsa-mir-3179-3	hsa-mir-570	0.0015199511745426	0.787984291957858
hsa-mir-3179-3	hsa-mir-571	0.00433053826693485	0.782623921469104
hsa-mir-3179-3	hsa-mir-101-1	0.00601142811751025	0.779381070929387
hsa-mir-3179-3	hsa-mir-572	0.0119653896740749	0.767674011220669
hsa-mir-3179-3	hsa-mir-591	0.0015199511745426	0.787984291957858
hsa-mir-3179-3	hsa-mir-590	0.0016607829840287	0.787717550007092
hsa-mir-3179-3	hsa-mir-449b	0.00715003609884544	0.77716876033601
hsa-mir-3179-3	hsa-mir-300	0.00397180006397845	0.783312434863344
hsa-mir-3179-3	hsa-mir-449a	0.00661063204902619	0.778218392215981
hsa-mir-3179-3	hsa-mir-320a	0.00610611479029864	0.779197576164433
hsa-mir-3179-3	hsa-mir-449c	0.0015199511745426	0.787984291957858
hsa-mir-3179-3	hsa-mir-125b-2	0.00581199975145714	0.779767260341162
hsa-mir-3179-3	hsa-mir-125b-1	0.00634821733049604	0.778728004726999
hsa-mir-3179-3	hsa-mir-3130-1	0.00045465444389044	0.789995654753256
hsa-mir-3179-3	hsa-mir-31	0.00746190450855456	0.776560603338883
hsa-mir-3179-3	hsa-mir-3130-2	0.00045465444389044	0.789995654753256
hsa-mir-3179-3	hsa-mir-32	0.00502517418403954	0.7812871466553
hsa-mir-3179-3	hsa-mir-448	0.00799348154194096	0.77552183157384
hsa-mir-3179-3	hsa-mir-583	0.00164129978589215	0.787754463770375
hsa-mir-3179-3	hsa-mir-584	0.00516334522961356	0.781020683785674
hsa-mir-3179-3	hsa-mir-216a	0.0028176544392248	0.78551897009825
hsa-mir-3179-3	hsa-mir-216b	0.00306908121493514	0.785039399897021
hsa-mir-3179-3	hsa-mir-211	0.00505463790202072	0.781230341532768
hsa-mir-3179-3	hsa-mir-212	0.00667887926912134	0.778085745523307
hsa-mir-3179-3	hsa-mir-376a-1	0.00312356589864168	0.784935394040816
hsa-mir-3179-3	hsa-mir-519a-1	0.00658574712271327	0.778266747796723
hsa-mir-3179-3	hsa-mir-376a-2	0.00312356589864168	0.784935394040816
hsa-mir-3179-3	hsa-mir-214	0.0067854615064828	0.777878499508376
hsa-mir-3179-3	hsa-mir-519a-2	0.00658574712271327	0.778266747796723
hsa-mir-3179-3	hsa-mir-3148	0.00185809752596374	0.78734349742764
hsa-mir-3179-3	hsa-mir-210	0.00651310382072238	0.778407871440697
hsa-mir-3179-3	hsa-mir-1254-1	0.00113349943892692	0.788715241677485
hsa-mir-3179-3	hsa-mir-922	0.00105599447290433	0.788861659624926
hsa-mir-3179-3	hsa-mir-215	0.00621896894804989	0.778978760239874
hsa-mir-3179-3	hsa-mir-217	0.00178026163790614	0.787491098208628
hsa-mir-3179-3	hsa-mir-30d	0.00676207751012774	0.777923978456681
hsa-mir-3179-3	hsa-mir-20a	0.00732660689971695	0.776824555471681
hsa-mir-3179-3	hsa-mir-1183	0.00105281323609074	0.788867668164793
hsa-mir-3179-3	hsa-mir-621	0.00144339895518519	0.788129203124643
hsa-mir-3179-3	hsa-mir-20b	0.00525473053105556	0.780844344685768
hsa-mir-3179-3	hsa-mir-1280	0.00195346228996534	0.78716257492643
hsa-mir-3179-3	hsa-mir-30e	0.00691516236390725	0.777626151068459
hsa-mir-3179-3	hsa-mir-510	0.00118087531397735	0.788625712599549
hsa-mir-3179-3	hsa-mir-410	0.00723523995022514	0.777002702813176
hsa-mir-3179-3	hsa-mir-1286	0.00803483103922252	0.775440914479093
hsa-mir-3179-3	hsa-mir-629	0.00731660903019615	0.776844053271531
hsa-mir-3179-3	hsa-mir-628	0.00529510905864494	0.780766403387055
hsa-mir-3179-3	hsa-mir-411	0.00147214007596543	0.788074803797983
hsa-mir-3179-3	hsa-mir-622	0.00608903629727817	0.779230679298111
hsa-mir-3179-3	hsa-mir-30b	0.00992020308240112	0.771733881711155
hsa-mir-3179-3	hsa-mir-720	0.010717868579597	0.770155209962731
hsa-mir-3179-3	hsa-mir-625	0.00376852724343486	0.783702008632671
hsa-mir-3179-3	hsa-mir-624	0.00628157855527554	0.778857311303995
hsa-mir-3179-3	hsa-mir-1181	0.00799348154194096	0.77552183157384
hsa-mir-3179-3	hsa-mir-30a	0.00755347033317711	0.776381866825482
hsa-mir-3179-3	hsa-mir-224	0.00479115414717056	0.78173802834556
hsa-mir-3179-3	hsa-mir-328	0.00702552188216037	0.777411304791678
hsa-mir-3179-3	hsa-mir-222	0.0061958063588987	0.779023680918582
hsa-mir-3179-3	hsa-mir-325	0.00599750306032922	0.779408049142333
hsa-mir-3179-3	hsa-mir-326	0.0072315613351203	0.777009873682965
hsa-mir-3179-3	hsa-mir-223	0.0664250419665987	0.646330134480624
hsa-mir-3179-3	hsa-mir-221	0.00613871155008193	0.779134386184703
hsa-mir-3179-3	hsa-mir-718	0.00045465444389044	0.789995654753256
hsa-mir-3179-3	hsa-mir-1179	0.00140500149103527	0.788201866602025
hsa-mir-3179-3	hsa-mir-515-1	0.00158314583046449	0.787864622613695
hsa-mir-3179-3	hsa-mir-324	0.00352665448179223	0.784165030769046
hsa-mir-3179-3	hsa-mir-92	0.000774369378452676	0.789393188809729
hsa-mir-3179-3	hsa-mir-610	0.0015199511745426	0.787984291957858
hsa-mir-3179-3	hsa-mir-711	0.0109679417120309	0.769659030814229
hsa-mir-3179-3	hsa-mir-429	0.00646596695616141	0.778499416435738
hsa-mir-3179-3	hsa-mir-522	0.000774369378452676	0.789393188809729
hsa-mir-3179-3	hsa-mir-515-2	0.00158314583046449	0.787864622613695
hsa-mir-3179-3	hsa-mir-425	0.00510404521534548	0.781135066731965
hsa-mir-3179-3	hsa-mir-424	0.174747518304373	0.369860227643062
hsa-mir-3179-3	hsa-mir-423	0.00367871739120698	0.783874000609699
hsa-mir-3179-3	hsa-mir-200c	0.00661215030572685	0.778215441793895
hsa-mir-3179-3	hsa-mir-617	0.00803483103922252	0.775440914479093
hsa-mir-3179-3	hsa-mir-525	0.00733438448424915	0.776809386990893
hsa-mir-3179-3	hsa-mir-200b	0.00563039883475505	0.780118589763019
hsa-mir-3179-3	hsa-mir-616	0.00117514412645829	0.78863654435511
hsa-mir-3179-3	hsa-mir-200a	0.00649467143713379	0.778443671738927
hsa-mir-3179-3	hsa-mir-421	0.335339968931134	0.0835856093182823
hsa-mir-3179-3	hsa-mir-98	0.00512512776371424	0.781094404845631
hsa-mir-3179-3	hsa-mir-524	0.0015199511745426	0.787984291957858
hsa-mir-3179-3	hsa-mir-1275	0.00140500149103527	0.788201866602025
hsa-mir-3179-3	hsa-mir-523	0.00129874469310453	0.78840287126295
hsa-mir-3179-3	hsa-mir-615	0.00953963841134075	0.772484910034649
hsa-mir-3179-3	hsa-mir-614	0.00807180148834917	0.775368552761293
hsa-mir-3179-3	hsa-mir-96	0.00450113899783172	0.782296050894079
hsa-mir-3179-3	hsa-mir-95	0.00634157730192685	0.778740891047466
hsa-mir-3179-3	hsa-mir-612	0.000774369378452676	0.789393188809729
hsa-mir-3179-3	hsa-mir-527	0.000774369378452676	0.789393188809729
hsa-mir-3179-3	hsa-mir-93	0.00805825627067394	0.775395066152337
hsa-mir-3179-3	hsa-mir-1271	0.00569140553875721	0.780000600645489
hsa-mir-3179-3	hsa-mir-608	0.00133444688317306	0.788335346335269
hsa-mir-3179-3	hsa-mir-105-1	0.00254362756949071	0.786040938473822
hsa-mir-3179-3	hsa-mir-105-2	0.00254362756949071	0.786040938473822
hsa-mir-3179-3	hsa-mir-337	0.00191427527540901	0.787236929952023
hsa-mir-3179-3	hsa-mir-338	0.00485578403038601	0.781613560809688
hsa-mir-3179-3	hsa-mir-339	0.00719207291685468	0.777086841744789
hsa-mir-3179-3	hsa-mir-218-2	0.00471688804792658	0.781881003317883
hsa-mir-3179-3	hsa-mir-335	0.00611109800086241	0.77918791670367
hsa-mir-3179-3	hsa-mir-942	0.00304107197578339	0.785092855385915
hsa-mir-3179-3	hsa-mir-330	0.00495249135546871	0.781427240558584
hsa-mir-3179-3	hsa-mir-331	0.00152710814317097	0.787970741058199
hsa-mir-3179-3	hsa-mir-944	0.00105852413371022	0.788856881673386
hsa-mir-3179-3	hsa-mir-320b-2	0.00731661624840955	0.776844039194954
hsa-mir-3179-3	hsa-mir-532	0.00317841704912741	0.78483065912881
hsa-mir-3179-3	hsa-mir-744	0.0050285297413392	0.781280677674641
hsa-mir-3179-3	hsa-mir-320b-1	0.00731661624840955	0.776844039194954
hsa-mir-3179-3	hsa-mir-218-1	0.00488918323927522	0.781549222884451
hsa-mir-3179-3	hsa-mir-539	0.010013504732048	0.771549542362973
hsa-mir-3179-3	hsa-mir-601	0.0015199511745426	0.787984291957858
hsa-mir-3179-3	hsa-mir-603	0.00078059344727176	0.789381450214583
hsa-mir-3179-3	hsa-mir-3163	0.00133309492330888	0.788337903578793
hsa-mir-3179-3	hsa-mir-602	0.00161044610956322	0.787812912888593
hsa-mir-3179-3	hsa-mir-605	0.0015199511745426	0.787984291957858
hsa-mir-3179-3	hsa-mir-548d-1	0.00587694965766285	0.779641528610985
hsa-mir-3179-3	hsa-let-7a-3	0.00683883644895329	0.777774672008128
hsa-mir-3179-3	hsa-mir-513a-2	0.00460213784985496	0.782101810944804
hsa-mir-3179-3	hsa-let-7a-2	0.00683237968973025	0.777787233478366
hsa-mir-3179-3	hsa-mir-513a-1	0.00460213784985496	0.782101810944804
hsa-mir-3179-3	hsa-mir-521-2	0.00117514412645829	0.78863654435511
hsa-mir-3179-3	hsa-mir-548d-2	0.00587694965766285	0.779641528610985
hsa-mir-3179-3	hsa-mir-521-1	0.00117514412645829	0.78863654435511
hsa-mir-3179-3	hsa-mir-202	0.0045514574386941	0.78219929147806
hsa-mir-3179-3	hsa-mir-203	0.00821940590374157	0.775079517017457
hsa-mir-3179-3	hsa-mir-200	0.00119183291146622	0.788605002196331
hsa-mir-3179-3	hsa-mir-345	0.00497841787463974	0.781377273923621
hsa-mir-3179-3	hsa-mir-206	0.00804126381044279	0.775428324660788
hsa-mir-3179-3	hsa-mir-346	0.00356757242192029	0.784086741085271
hsa-mir-3179-3	hsa-mir-204	0.0050830199519047	0.781175613804816
hsa-mir-3179-3	hsa-mir-205	0.00771696059237578	0.776062531694343
hsa-mir-3179-3	hsa-mir-933	0.00144339895518519	0.788129203124643
hsa-mir-3179-3	hsa-mir-342	0.108695178475132	0.539544678513964
hsa-mir-3179-3	hsa-let-7a-1	0.00632416144461979	0.77877468800687
hsa-mir-3179-3	hsa-mir-340	0.00502558731766955	0.781286350205329
hsa-mir-3179-3	hsa-mir-365a	0.00780581822924752	0.775888863088365
hsa-mir-3179-3	hsa-mir-365b	0.00712110673886216	0.777225126008059
hsa-mir-3179-3	hsa-mir-542	0.00598215014898158	0.779437791469346
hsa-mir-3179-3	hsa-mir-1290	0.00692837881113161	0.77760042772112
hsa-mir-3179-3	hsa-mir-409	0.00173488527752084	0.787577118122453
hsa-mir-3179-3	hsa-mir-938	0.0015199511745426	0.787984291957858
hsa-mir-3179-3	hsa-mir-3151	0.00131303833397236	0.788375838663098
hsa-mir-3179-3	hsa-mir-1293	0.000702091894554275	0.789529476044715
hsa-mir-3179-3	hsa-mir-33b	0.0077042073802276	0.776087451047423
hsa-mir-3179-3	hsa-mir-92b	0.00604359862032847	0.779318737015664
hsa-mir-3179-3	hsa-mir-33a	0.00648065628068833	0.778470890464859
hsa-mir-3179-3	hsa-mir-1299	0.00558633130114216	0.780203795331663
hsa-mir-3179-3	hsa-mir-1296	0.00117514412645829	0.78863654435511
hsa-mir-3179-3	hsa-mir-1297	0.0041079985937159	0.78305118254698
hsa-mir-3179-3	hsa-mir-760	0.00526107767506545	0.780832094064905
hsa-mir-3179-3	hsa-mir-103a-2	0.00422810311119734	0.782820650340611
hsa-mir-3179-3	hsa-mir-668	0.00180372464035346	0.787446611442334
hsa-mir-3179-3	hsa-mir-133b	0.00635228873453257	0.778720103130453
hsa-mir-3179-3	hsa-mir-767	0.00223282979629273	0.78663205239823
hsa-mir-3179-3	hsa-mir-664	0.00159852669899405	0.787835490466702
hsa-mir-3179-3	hsa-mir-765	0.00147137619658519	0.788076249724941
hsa-mir-3179-3	hsa-mir-766	0.00803483103922252	0.775440914479093
hsa-mir-3179-3	hsa-mir-663	0.00164129978589215	0.787754463770375
hsa-mir-3179-3	hsa-mir-660	0.000747367694411478	0.789444109546319
hsa-mir-3179-3	hsa-mir-661	0.00132955994152835	0.788344589941285
hsa-mir-3179-3	hsa-mir-1249	0.00147851222242524	0.788062741906616
hsa-mir-3179-3	hsa-mir-1246	0.00937264098164499	0.772814032598182
hsa-mir-3179-3	hsa-mir-1231	0.000774369378452676	0.789393188809729
hsa-mir-3179-3	hsa-mir-659	0.00113674572462252	0.788709107682649
hsa-mir-3179-3	hsa-mir-655	0.0064866150215629	0.778459318274297
hsa-mir-3179-3	hsa-mir-657	0.000774369378452676	0.789393188809729
hsa-mir-3179-3	hsa-mir-658	0.0015199511745426	0.787984291957858
hsa-mir-3179-3	hsa-mir-652	0.00407728508495476	0.78311011225774
hsa-mir-3179-3	hsa-mir-758	0.00803483103922252	0.775440914479093
hsa-mir-3179-3	hsa-mir-650	0.00209153756367758	0.786900464476849
hsa-mir-3179-3	hsa-mir-544b	0.00175161359674622	0.787545408634832
hsa-mir-3179-3	hsa-mir-544a	0.00175161359674622	0.787545408634832
hsa-mir-3179-3	hsa-mir-153-1	0.00238586771347266	0.78634110488014
hsa-mir-3179-3	hsa-mir-153-2	0.00316698433947442	0.784852491629658
hsa-mir-3179-3	hsa-mir-1234	0.000774369378452676	0.789393188809729
hsa-mir-3179-3	hsa-mir-2110	0.00145291391299196	0.788111194735146
hsa-mir-3179-3	hsa-mir-103a-1	0.0039168112061829	0.783417861412343
hsa-mir-3179-3	hsa-mir-526a-1	0.00161908787599609	0.787796542899155
hsa-mir-3179-3	hsa-mir-526a-2	0.00161908787599609	0.787796542899155
hsa-mir-3179-3	hsa-mir-646	0.00189893363081364	0.787266035677529
hsa-mir-3179-3	hsa-mir-196a-1	0.00703559717886651	0.777391684459717
hsa-mir-3179-3	hsa-mir-647	0.00117514412645829	0.78863654435511
hsa-mir-3179-3	hsa-mir-196a-2	0.00797205882728873	0.775563747313152
hsa-mir-3179-3	hsa-mir-1266	0.00130250235981946	0.788395764836954
hsa-mir-3179-3	hsa-mir-648	0.00807180148834917	0.775368552761293
hsa-mir-3179-3	hsa-mir-1469	0.00045465444389044	0.789995654753256
hsa-mir-3179-3	hsa-mir-194-1	0.00526892793103599	0.780816941743497
hsa-mir-3179-3	hsa-mir-194-2	0.00469575083477558	0.781921686206208
hsa-mir-3179-3	hsa-mir-1323	0.00045465444389044	0.789995654753256
hsa-mir-3179-3	hsa-mir-640	0.501379049832145	0.00683043251104176
hsa-mir-3179-3	hsa-mir-1322	0.00803483103922252	0.775440914479093
hsa-mir-3179-3	hsa-mir-125a	0.00771157919862383	0.776073046951229
hsa-mir-3179-3	hsa-mir-192-2	0.00803483103922252	0.775440914479093
hsa-mir-3179-3	hsa-mir-125b	0.00045465444389044	0.789995654753256
hsa-mir-3179-3	hsa-mir-130b	0.158732294840118	0.409979211660855
hsa-mir-3179-3	hsa-mir-130a	0.00463045941500225	0.782047325266712
hsa-mir-3179-3	hsa-mir-505	0.00045465444389044	0.789995654753256
hsa-mir-3179-3	hsa-mir-633	0.0010896814999094	0.788798027328068
hsa-mir-3179-3	hsa-mir-506	0.00501939433193575	0.781298289032478
hsa-mir-3179-3	hsa-mir-507	0.00182809576552648	0.78740039708107
hsa-mir-3179-3	hsa-mir-508	0.00400125121932212	0.783255957881768
hsa-mir-3179-3	hsa-mir-636	0.005945531153332	0.779508722102484
hsa-mir-3179-3	hsa-mir-501	0.00205646582738489	0.786967059535437
hsa-mir-3179-3	hsa-mir-637	0.00556204362075302	0.780250748005862
hsa-mir-3179-3	hsa-mir-502	0.00655348334243406	0.778329432758583
hsa-mir-3179-3	hsa-mir-638	0.00691792184453166	0.777620780394736
hsa-mir-3179-3	hsa-mir-503	0.00559497441157951	0.780187085177275
hsa-mir-3179-3	hsa-mir-504	0.00494575012148882	0.781440231459882
hsa-mir-3179-3	hsa-mir-630	0.00571935743364275	0.779946528562385
hsa-mir-3179-3	hsa-mir-632	0.00685852704168308	0.777736361930206
hsa-mir-3179-3	hsa-mir-1256	0.00117514412645829	0.78863654435511
hsa-mir-3179-3	hsa-mir-1258	0.00105876925521158	0.788856418691483
hsa-mir-3179-3	hsa-mir-128-2	0.00653275024693382	0.778369709528434
hsa-mir-3179-3	hsa-mir-509	0.00111556977862697	0.788749118653553
hsa-mir-3179-3	hsa-mir-128-1	0.00517409321104335	0.780999948478527
hsa-mir-3179-3	hsa-mir-99a	0.00628810000690877	0.778844658919753
hsa-mir-3179-3	hsa-mir-147b	0.502223036733409	0.00672600201245288
hsa-mir-3179-3	hsa-mir-147a	0.403632700981968	0.0338125455873817
hsa-mir-3179-3	hsa-mir-99b	0.00764830450699133	0.776196664811206
hsa-mir-3179-3	hsa-mir-1207	0.00114339155781337	0.788696549772889
hsa-mir-3179-3	hsa-mir-1202	0.000774369378452676	0.789393188809729
hsa-mir-3179-3	hsa-mir-520g	0.0100698322772049	0.771438213575508
hsa-mir-3179-3	hsa-mir-520h	0.00589838503698372	0.779600024412901
hsa-mir-3179-3	hsa-mir-520e	0.00734917779059649	0.776780534256522
hsa-mir-3179-3	hsa-mir-520f	0.0100698322772049	0.771438213575508
hsa-mir-3179-3	hsa-mir-146a	0.0399590778006197	0.708267184236352
hsa-mir-3179-3	hsa-mir-146b	0.00772311335797839	0.776050508831148
hsa-mir-3179-3	hsa-mir-520b	0.00571937379454875	0.779946496910482
hsa-mir-3179-3	hsa-mir-520a	0.00616319277570128	0.779086921649772
hsa-mir-3179-3	hsa-mir-520d	0.18811696144935	0.337401933268124
hsa-mir-3179-3	hsa-mir-520c	0.00341957299874235	0.78436983552434
hsa-mir-3179-3	hsa-mir-2355	0.00045465444389044	0.789995654753256
hsa-mir-3179-3	hsa-mir-1471	0.00100497845332079	0.788958003710037
hsa-mir-3179-3	hsa-mir-135b	0.00519910366125671	0.78095169324564
hsa-mir-3179-3	hsa-mir-1224	0.00157256652677515	0.787884658995149
hsa-mir-3179-3	hsa-mir-92a-2	0.00824395102844513	0.77503143285587
hsa-mir-3179-3	hsa-mir-320c-2	0.00590246279973049	0.779592128348024
hsa-mir-3179-3	hsa-mir-92a-1	0.00834073115936263	0.774841782780217
hsa-mir-3179-3	hsa-mir-1229	0.00105852413371022	0.788856881673386
hsa-mir-3179-3	hsa-mir-320c-1	0.00590246279973049	0.779592128348024
hsa-mir-3179-3	hsa-mir-1228	0.0015199511745426	0.787984291957858
hsa-mir-3179-3	hsa-mir-1227	0.00105852413371022	0.788856881673386
hsa-mir-3179-3	hsa-mir-320d-1	0.0050028069976061	0.781330264218994
hsa-mir-3179-3	hsa-mir-2861	0.00987628302276316	0.771820627165344
hsa-mir-3179-3	hsa-mir-320d-2	0.00586632405778129	0.779662100740389
hsa-mir-3179-3	hsa-mir-885	0.0065639893486443	0.7783090218607
hsa-mir-3179-3	hsa-mir-148a	0.00345647783666138	0.78429926381506
hsa-mir-3179-3	hsa-mir-148b	0.00483693531580066	0.781649864851055
hsa-mir-3179-3	hsa-mir-671	0.00592017022401541	0.77955783830988
hsa-mir-3179-3	hsa-mir-675	0.00631949923920322	0.778783734913792
hsa-mir-3179-3	hsa-mir-450a-2	0.00081934921489541	0.789308348191313
hsa-mir-3179-3	hsa-mir-450a-1	0.00081934921489541	0.789308348191313
hsa-mir-3179-3	hsa-mir-873	0.00613799065223598	0.779135783782799
hsa-mir-3179-3	hsa-mir-874	0.00152250722388401	0.787979452429587
hsa-mir-3179-1	hsa-mir-1260a	0.00133309492330888	0.788337903578793
hsa-mir-3179-1	hsa-mir-3179-2	1	5.21828369404176e-09
hsa-mir-3179-1	hsa-mir-663a	0.00680995923941166	0.77783084878043
hsa-mir-3179-1	hsa-mir-663b	0.000375307362515075	0.790145018181161
hsa-mir-3179-1	hsa-mir-181b-2	0.0823541171800717	0.606946373471878
hsa-mir-3179-1	hsa-mir-181b-1	0.0767582714420616	0.620930613073351
hsa-mir-3179-1	hsa-mir-181a-2	0.00658235482243196	0.778273339137917
hsa-mir-3179-1	hsa-mir-181a-1	0.00663619865823675	0.778168705737899
hsa-mir-3179-1	hsa-mir-16-1	0.00667844797248141	0.778086583942505
hsa-mir-3179-1	hsa-mir-16-2	0.00633659124361788	0.778750567221416
hsa-mir-3179-1	hsa-mir-19a	0.00729926352989429	0.776877878086749
hsa-mir-3179-1	hsa-mir-19b-1	0.00808867466188552	0.775335522750803
hsa-mir-3179-1	hsa-mir-1909	0.00105281323609074	0.788867668164793
hsa-mir-3179-1	hsa-mir-19b-2	0.078876493509043	0.615654590215098
hsa-mir-3179-1	hsa-mir-598	0.0111676368954617	0.769262378656247
hsa-mir-3179-1	hsa-mir-599	0.00807180148834917	0.775368552761293
hsa-mir-3179-1	hsa-mir-596	0.00921862913043747	0.773117324860693
hsa-mir-3179-1	hsa-mir-595	0.0015199511745426	0.787984291957858
hsa-mir-3179-1	hsa-mir-592	0.00923910225642127	0.77307702073602
hsa-mir-3179-1	hsa-mir-593	0.0063188199962718	0.778785052952076
hsa-mir-3179-1	hsa-mir-18b	0.00478040748072501	0.781758720861678
hsa-mir-3179-1	hsa-mir-18a	0.00631229178708347	0.778797720399384
hsa-mir-3179-1	hsa-mir-516a-1	0.0034761096740165	0.784261717148407
hsa-mir-3179-1	hsa-mir-516a-2	0.0034761096740165	0.784261717148407
hsa-mir-3179-1	hsa-mir-1305	0.00133309492330888	0.788337903578793
hsa-mir-3179-1	hsa-mir-197	0.00446819976467167	0.78235937767754
hsa-mir-3179-1	hsa-mir-1301	0.000774369378452676	0.789393188809729
hsa-mir-3179-1	hsa-mir-1303	0.00145291391299196	0.788111194735146
hsa-mir-3179-1	hsa-mir-198	0.00553888488195983	0.780295512859292
hsa-mir-3179-1	hsa-mir-548a-3	0.00149443204480425	0.788032605381788
hsa-mir-3179-1	hsa-mir-548a-2	0.00149443204480425	0.788032605381788
hsa-mir-3179-1	hsa-mir-548a-1	0.00149443204480425	0.788032605381788
hsa-mir-3179-1	hsa-mir-513b	0.00217481277177989	0.786742290862308
hsa-mir-3179-1	hsa-mir-513c	0.00217481277177989	0.786742290862308
hsa-mir-3179-1	hsa-mir-1273c	0.00140500149103527	0.788201866602025
hsa-mir-3179-1	hsa-mir-548b	0.501068135488608	0.00686926289020373
hsa-mir-3179-1	hsa-mir-518a-1	0.00726459155341322	0.776945481868735
hsa-mir-3179-1	hsa-mir-518a-2	0.00726459155341322	0.776945481868735
hsa-mir-3179-1	hsa-mir-1827	0.000578951362670623	0.789761551949325
hsa-mir-3179-1	hsa-mir-548c	0.00112933726546605	0.788723106128565
hsa-mir-3179-1	hsa-mir-129-1	0.00653024170702174	0.778374582414119
hsa-mir-3179-1	hsa-mir-129-2	0.00739093144892993	0.776699086836841
hsa-mir-3179-1	hsa-mir-550a-1	0.290341271088419	0.138434320391684
hsa-mir-3179-1	hsa-mir-190b	0.00662962525399505	0.778181481183655
hsa-mir-3179-1	hsa-mir-4792	0.00145229231385572	0.788112371225857
hsa-mir-3179-1	hsa-mir-124-1	0.00545462372269279	0.780458341895536
hsa-mir-3179-1	hsa-mir-550a-3	0.667182912918968	0.00019317840402211
hsa-mir-3179-1	hsa-mir-124-2	0.005172698000064	0.781002640222449
hsa-mir-3179-1	hsa-mir-550a-2	0.290341271088419	0.138434320391684
hsa-mir-3179-1	hsa-mir-124-3	0.00555343205200487	0.780267394412124
hsa-mir-3179-1	hsa-mir-190a	0.00391372267790108	0.783423781965811
hsa-mir-3179-1	hsa-mir-1915	0.0012397706232838	0.788514383569408
hsa-mir-3179-1	hsa-mir-124a-2	0.0064866150215629	0.778459318274297
hsa-mir-3179-1	hsa-mir-124a-3	0.0064866150215629	0.778459318274297
hsa-mir-3179-1	hsa-mir-511-1	0.0041079985937159	0.78305118254698
hsa-mir-3179-1	hsa-mir-511-2	0.0041079985937159	0.78305118254698
hsa-mir-3179-1	hsa-mir-509-3	0.00968510858566278	0.772197995209055
hsa-mir-3179-1	hsa-mir-24-1	0.00582623979854408	0.779739697606318
hsa-mir-3179-1	hsa-mir-509-2	0.00816944020455593	0.775177382353867
hsa-mir-3179-1	hsa-mir-24-2	0.00611203841389461	0.779186093778888
hsa-mir-3179-1	hsa-mir-509-1	0.00816944020455593	0.775177382353867
hsa-mir-3179-1	hsa-mir-451a	0.106889339943053	0.544225120823776
hsa-mir-3179-1	hsa-mir-151b	0.00326780154333269	0.784659921492798
hsa-mir-3179-1	hsa-mir-151a	0.00449480590183414	0.782308227309536
hsa-mir-3179-1	hsa-mir-1285-1	0.0064866150215629	0.778459318274297
hsa-mir-3179-1	hsa-mir-1285-2	0.0064866150215629	0.778459318274297
hsa-mir-3179-1	hsa-mir-642a	0.00390999978065533	0.78343091844824
hsa-mir-3179-1	hsa-mir-514a-1	0.00528667598449873	0.780782682779545
hsa-mir-3179-1	hsa-mir-514a-3	0.00528667598449873	0.780782682779545
hsa-mir-3179-1	hsa-mir-450b	0.00081934921489541	0.789308348191313
hsa-mir-3179-1	hsa-mir-514a-2	0.00528667598449873	0.780782682779545
hsa-mir-3179-1	hsa-mir-642b	0.00148911217344567	0.788042676277706
hsa-mir-3179-1	hsa-mir-526b	0.0013820760477048	0.788245243827345
hsa-mir-3179-1	hsa-mir-135a-1	0.00614427211488844	0.779123605798145
hsa-mir-3179-1	hsa-mir-135a-2	0.00614427211488844	0.779123605798145
hsa-mir-3179-1	hsa-mir-199a-1	0.00703566061294339	0.777391560926966
hsa-mir-3179-1	hsa-mir-199a-2	0.00708721680549869	0.777291146475683
hsa-mir-3179-1	hsa-mir-551a	0.0015199511745426	0.787984291957858
hsa-mir-3179-1	hsa-let-7d	0.00698586390524419	0.777488523973177
hsa-mir-3179-1	hsa-mir-517a	0.00483302522505329	0.78165739554438
hsa-mir-3179-1	hsa-let-7e	0.00616316204469952	0.779086981235118
hsa-mir-3179-1	hsa-let-7b	0.00696745652548888	0.777524360317751
hsa-mir-3179-1	hsa-mir-517c	0.000774369378452676	0.789393188809729
hsa-mir-3179-1	hsa-let-7c	0.00663425478900944	0.778172483701742
hsa-mir-3179-1	hsa-let-7a	0.00176896707564635	0.787512511199065
hsa-mir-3179-1	hsa-mir-451b	0.00530684607325225	0.780743744838376
hsa-mir-3179-1	hsa-mir-103b-2	0.0036336779094965	0.783960224452352
hsa-mir-3179-1	hsa-mir-103b-1	0.0036336779094965	0.783960224452352
hsa-mir-3179-1	hsa-mir-138-2	0.00501558369761992	0.781305634980287
hsa-mir-3179-1	hsa-mir-138-1	0.0051244250111276	0.781095760313734
hsa-mir-3179-1	hsa-let-7i	0.00670501442618354	0.778034936703126
hsa-mir-3179-1	hsa-let-7g	0.00651622167405396	0.778401815462963
hsa-mir-3179-1	hsa-mir-550b-1	1	5.21828369404176e-09
hsa-mir-3179-1	hsa-mir-518f	0.0015199511745426	0.787984291957858
hsa-mir-3179-1	hsa-mir-550b-2	1	5.21828369404176e-09
hsa-mir-3179-1	hsa-mir-512-1	0.00466885281248521	0.781973450624461
hsa-mir-3179-1	hsa-mir-512-2	0.00466885281248521	0.781973450624461
hsa-mir-3179-1	hsa-mir-23a	0.00543475807468817	0.780496720827446
hsa-mir-3179-1	hsa-mir-150	0.00773042264233829	0.776036225586132
hsa-mir-3179-1	hsa-mir-151	0.00125689869009358	0.788482000166011
hsa-mir-3179-1	hsa-mir-23b	0.00698474954930464	0.777490693546841
hsa-mir-3179-1	hsa-mir-518b	0.00760077333659788	0.776289499508614
hsa-mir-3179-1	hsa-mir-9-2	0.00709256270152599	0.777280732957173
hsa-mir-3179-1	hsa-mir-29b-1	0.00771097427263651	0.776074228960582
hsa-mir-3179-1	hsa-mir-9-3	0.00703727231928511	0.777388422245697
hsa-mir-3179-1	hsa-mir-518c	0.00732119336296877	0.776835113046918
hsa-mir-3179-1	hsa-mir-29b-2	0.00746362292697629	0.776557249734214
hsa-mir-3179-1	hsa-mir-518e	0.00144339895518519	0.788129203124643
hsa-mir-3179-1	hsa-mir-378h	0.00743862652179783	0.776606029013903
hsa-mir-3179-1	hsa-mir-378i	0.00743862652179783	0.776606029013903
hsa-mir-3179-1	hsa-mir-149	0.00426814680960168	0.782743757822755
hsa-mir-3179-1	hsa-mir-378f	0.00743862652179783	0.776606029013903
hsa-mir-3179-1	hsa-mir-9-1	0.00686602197859708	0.777721778767741
hsa-mir-3179-1	hsa-mir-1233-2	0.0064866150215629	0.778459318274297
hsa-mir-3179-1	hsa-mir-378g	0.00743862652179783	0.776606029013903
hsa-mir-3179-1	hsa-mir-1233-1	0.0064866150215629	0.778459318274297
hsa-mir-3179-1	hsa-mir-107	0.00430311356571543	0.782676601268638
hsa-mir-3179-1	hsa-mir-142	0.00771857307897961	0.776059380836845
hsa-mir-3179-1	hsa-mir-141	0.00809716592291303	0.775318899676272
hsa-mir-3179-1	hsa-mir-144	0.160421952613691	0.405693637297807
hsa-mir-3179-1	hsa-mir-143	0.00611008860214612	0.779189873342779
hsa-mir-3179-1	hsa-mir-145	0.00743307615756913	0.776616859459997
hsa-mir-3179-1	hsa-mir-100	0.0053614957935681	0.780638224703234
hsa-mir-3179-1	hsa-mir-3186	0.00045465444389044	0.789995654753256
hsa-mir-3179-1	hsa-mir-140	0.00670207107746698	0.778040659138591
hsa-mir-3179-1	hsa-mir-193b	0.00792741622927737	0.77565108086249
hsa-mir-3179-1	hsa-mir-193a	0.00642101605475915	0.7785866959068
hsa-mir-3179-1	hsa-mir-519b	0.0106305800499595	0.770328261299755
hsa-mir-3179-1	hsa-mir-378a	0.00612811421814973	0.779154930625839
hsa-mir-3179-1	hsa-mir-378c	0.00743862652179783	0.776606029013903
hsa-mir-3179-1	hsa-mir-519e	0.0054864015212584	0.780396941574864
hsa-mir-3179-1	hsa-mir-378b	0.00743862652179783	0.776606029013903
hsa-mir-3179-1	hsa-mir-378e	0.00743862652179783	0.776606029013903
hsa-mir-3179-1	hsa-mir-519c	0.00640131030357761	0.778624951620627
hsa-mir-3179-1	hsa-mir-519d	0.00769134292944363	0.776112586160581
hsa-mir-3179-1	hsa-mir-139	0.00490367529988724	0.781521302986062
hsa-mir-3179-1	hsa-mir-4257	0.00045465444389044	0.789995654753256
hsa-mir-3179-1	hsa-mir-132	0.00597055043664018	0.779460261412294
hsa-mir-3179-1	hsa-mir-137	0.00433923650717684	0.782607211577416
hsa-mir-3179-1	hsa-mir-136	0.00291222138969387	0.785338666587431
hsa-mir-3179-1	hsa-mir-134	0.00589928555286704	0.779598280693269
hsa-mir-3179-1	hsa-mir-3196	0.00987628302276316	0.771820627165344
hsa-mir-3179-1	hsa-mir-196b	0.00628553248353122	0.778849640266929
hsa-mir-3179-1	hsa-mir-329-1	0.667555396615539	0.000191400812878717
hsa-mir-3179-1	hsa-mir-128	0.00148202599946913	0.788056090475771
hsa-mir-3179-1	hsa-mir-329-2	0.667555396615539	0.000191400812878717
hsa-mir-3179-1	hsa-mir-127	0.00535434703732764	0.780652029501694
hsa-mir-3179-1	hsa-mir-126	0.00653964188525861	0.77835632207697
hsa-mir-3179-1	hsa-mir-122	0.00602565309311217	0.779353509707074
hsa-mir-3179-1	hsa-mir-516b-1	0.00146449835586946	0.788089268346764
hsa-mir-3179-1	hsa-mir-516b-2	0.00146449835586946	0.788089268346764
hsa-mir-3179-1	hsa-mir-422a	0.00749980363786679	0.776486634089006
hsa-mir-3179-1	hsa-mir-181d	0.00918106576269256	0.77319126294197
hsa-mir-3179-1	hsa-mir-376c	0.00319727770389538	0.784794639024487
hsa-mir-3179-1	hsa-mir-10a	0.00513183708699002	0.781081463670171
hsa-mir-3179-1	hsa-mir-10b	0.00584867736353183	0.779696263915381
hsa-mir-3179-1	hsa-mir-376b	0.00964558046790693	0.772275977743973
hsa-mir-3179-1	hsa-mir-181c	0.00703065616797175	0.777401306559992
hsa-mir-3179-1	hsa-mir-1-2	0.00926745644875066	0.773021194995063
hsa-mir-3179-1	hsa-mir-133a-1	0.00909612392476649	0.773358408584351
hsa-mir-3179-1	hsa-mir-133a-2	0.0086163349644048	0.774301214416891
hsa-mir-3179-1	hsa-mir-1-1	0.00883687376604252	0.77386812204059
hsa-mir-3179-1	hsa-mir-486	0.0836512652755026	0.603684209245315
hsa-mir-3179-1	hsa-mir-489	0.000938291567821827	0.789083903460471
hsa-mir-3179-1	hsa-mir-488	0.00335963584680306	0.784484422513519
hsa-mir-3179-1	hsa-mir-483	0.00252812049734229	0.786070454333285
hsa-mir-3179-1	hsa-mir-208a	0.00719513563166	0.777080872656821
hsa-mir-3179-1	hsa-mir-485	0.00546070905251421	0.780446584726692
hsa-mir-3179-1	hsa-mir-208b	0.00451181724042505	0.782275519332032
hsa-mir-3179-1	hsa-mir-484	0.00437720752047935	0.782534258078249
hsa-mir-3179-1	hsa-mir-384	0.0111212178288924	0.769354614316192
hsa-mir-3179-1	hsa-mir-4306	0.00045465444389044	0.789995654753256
hsa-mir-3179-1	hsa-mir-383	0.00769634285360927	0.776102817285785
hsa-mir-3179-1	hsa-mir-191	0.00455535944245954	0.782191787117006
hsa-mir-3179-1	hsa-mir-192	0.006660326916932	0.778121808737722
hsa-mir-3179-1	hsa-mir-195	0.00757069843197325	0.776348228486356
hsa-mir-3179-1	hsa-mir-185	0.00354704834102438	0.78412601256258
hsa-mir-3179-1	hsa-mir-186	0.00414504884467318	0.782980082276423
hsa-mir-3179-1	hsa-mir-27a	0.0057094701174242	0.779965656143666
hsa-mir-3179-1	hsa-mir-187	0.00327980015057986	0.78463699639113
hsa-mir-3179-1	hsa-mir-188	0.00155556663020617	0.787916853164323
hsa-mir-3179-1	hsa-mir-27b	0.00525562680214372	0.780842614817065
hsa-mir-3179-1	hsa-mir-17	0.0072814000608895	0.776912709922061
hsa-mir-3179-1	hsa-mir-189	0.000233690656613007	0.790411443093588
hsa-mir-3179-1	hsa-mir-199b	0.00413917231522232	0.782991360367962
hsa-mir-3179-1	hsa-mir-490	0.00617408695425019	0.779065797990181
hsa-mir-3179-1	hsa-mir-491	0.00916145421844949	0.773229860041247
hsa-mir-3179-1	hsa-mir-492	0.00206048307927057	0.78695943209648
hsa-mir-3179-1	hsa-mir-374b	0.00889077311974177	0.773762203537336
hsa-mir-3179-1	hsa-mir-487b	0.00612878751112677	0.779153625383815
hsa-mir-3179-1	hsa-mir-487a	0.010400248188063	0.770784548500107
hsa-mir-3179-1	hsa-mir-374a	0.00438433347597486	0.782520565444257
hsa-mir-3179-1	hsa-mir-375	0.00689242898288847	0.77767039338036
hsa-mir-3179-1	hsa-mir-373	0.00514791345925798	0.781050453215095
hsa-mir-3179-1	hsa-mir-372	0.00597988519474985	0.779442179042613
hsa-mir-3179-1	hsa-mir-500b	0.000774369378452676	0.789393188809729
hsa-mir-3179-1	hsa-mir-379	0.000774369378452676	0.789393188809729
hsa-mir-3179-1	hsa-mir-184	0.00624730643113712	0.77892379645367
hsa-mir-3179-1	hsa-mir-183	0.00509482012341036	0.78115285778915
hsa-mir-3179-1	hsa-mir-500a	0.00632450792433753	0.778774015662161
hsa-mir-3179-1	hsa-mir-377	0.00129874469310453	0.78840287126295
hsa-mir-3179-1	hsa-mir-182	0.00503241092090503	0.781273195240526
hsa-mir-3179-1	hsa-mir-181	0.00045465444389044	0.789995654753256
hsa-mir-3179-1	hsa-mir-26b	0.0069012454140329	0.777653235978899
hsa-mir-3179-1	hsa-mir-381	0.00861276794179133	0.774308215449537
hsa-mir-3179-1	hsa-mir-382	0.00215975645437498	0.78677089402417
hsa-mir-3179-1	hsa-mir-1245a	0.00045465444389044	0.789995654753256
hsa-mir-3179-1	hsa-mir-1245b	0.00045465444389044	0.789995654753256
hsa-mir-3179-1	hsa-mir-30c-2	0.00688762934428433	0.777679733500602
hsa-mir-3179-1	hsa-mir-30c-1	0.00708915505621043	0.777287370899404
hsa-mir-3179-1	hsa-mir-369	0.00869959926030582	0.774137755807596
hsa-mir-3179-1	hsa-mir-15b	0.00488261586507341	0.781561874681859
hsa-mir-3179-1	hsa-mir-367	0.00635108196709808	0.778722445186859
hsa-mir-3179-1	hsa-mir-362	0.00199144558990411	0.787090489403994
hsa-mir-3179-1	hsa-mir-361	0.00161431281487538	0.787805588328627
hsa-mir-3179-1	hsa-mir-363	0.00754725965419442	0.776393992642287
hsa-mir-3179-1	hsa-mir-370	0.00623926759284066	0.778939389493693
hsa-mir-3179-1	hsa-mir-371	0.000774369378452676	0.789393188809729
hsa-mir-3179-1	hsa-mir-29a	0.0536764172016599	0.676781008962061
hsa-mir-3179-1	hsa-mir-106b	0.00813209755496449	0.775250507781962
hsa-mir-3179-1	hsa-mir-106a	0.00553879852014527	0.780295679783193
hsa-mir-3179-1	hsa-mir-29b	0.0041079985937159	0.78305118254698
hsa-mir-3179-1	hsa-mir-29c	0.00887379207490325	0.773795576290776
hsa-mir-3179-1	hsa-mir-15a	0.00718754087303392	0.777095674319258
hsa-mir-3179-1	hsa-mir-26a-1	0.00750898551542277	0.776468711354674
hsa-mir-3179-1	hsa-mir-1302-6	0.00840886643236377	0.774708210779237
hsa-mir-3179-1	hsa-mir-495	0.00160100400882521	0.787830798097246
hsa-mir-3179-1	hsa-mir-1302-5	0.00840886643236377	0.774708210779237
hsa-mir-3179-1	hsa-mir-494	0.00469585941783102	0.781921477227095
hsa-mir-3179-1	hsa-mir-1302-4	0.00840886643236377	0.774708210779237
hsa-mir-3179-1	hsa-mir-493	0.00428241574442741	0.782716354598146
hsa-mir-3179-1	hsa-mir-1302-3	0.00840886643236377	0.774708210779237
hsa-mir-3179-1	hsa-mir-498	0.00411525649212965	0.783037255536081
hsa-mir-3179-1	hsa-mir-1302-8	0.00840886643236377	0.774708210779237
hsa-mir-3179-1	hsa-mir-26a-2	0.00750898551542277	0.776468711354674
hsa-mir-3179-1	hsa-mir-497	0.0040402006779403	0.78318125341597
hsa-mir-3179-1	hsa-mir-1302-7	0.00840886643236377	0.774708210779237
hsa-mir-3179-1	hsa-mir-941-4	0.00145585033634972	0.78810563696211
hsa-mir-3179-1	hsa-mir-941-3	0.00145585033634972	0.78810563696211
hsa-mir-3179-1	hsa-mir-499b	0.000972589095384232	0.789019157847087
hsa-mir-3179-1	hsa-mir-941-1	0.00145585033634972	0.78810563696211
hsa-mir-3179-1	hsa-mir-1302-2	0.00840886643236377	0.774708210779237
hsa-mir-3179-1	hsa-mir-1302-1	0.00840886643236377	0.774708210779237
hsa-mir-3179-1	hsa-mir-499a	0.112306682692975	0.530168433302856
hsa-mir-3179-1	hsa-mir-154	0.0052049184624142	0.780940473275951
hsa-mir-3179-1	hsa-mir-155	0.0352486109347564	0.718739943707093
hsa-mir-3179-1	hsa-mir-152	0.00483013336155416	0.781662965072611
hsa-mir-3179-1	hsa-mir-297	0.00180249745609319	0.787448938366282
hsa-mir-3179-1	hsa-mir-298	0.00045465444389044	0.789995654753256
hsa-mir-3179-1	hsa-mir-378d-1	0.00743862652179783	0.776606029013903
hsa-mir-3179-1	hsa-mir-34c	0.00667362253867868	0.778095964222264
hsa-mir-3179-1	hsa-mir-378d-2	0.00743862652179783	0.776606029013903
hsa-mir-3179-1	hsa-mir-296	0.00529597175556905	0.780764737978689
hsa-mir-3179-1	hsa-mir-34a	0.00855357300815583	0.774424380026939
hsa-mir-3179-1	hsa-mir-34b	0.00660024964795387	0.778238567692934
hsa-mir-3179-1	hsa-mir-299	0.00173878967207434	0.787569717366246
hsa-mir-3179-1	hsa-mir-371a	0.0060765434783233	0.779254892249134
hsa-mir-3179-1	hsa-mir-323a	0.00527733704610971	0.780800710061476
hsa-mir-3179-1	hsa-mir-323b	0.0014759208132427	0.788067647256007
hsa-mir-3179-1	hsa-mir-557	0.010121512216192	0.771336043766829
hsa-mir-3179-1	hsa-mir-454	0.00666952609849286	0.778103927215645
hsa-mir-3179-1	hsa-mir-455	0.0108027791659911	0.769986802926491
hsa-mir-3179-1	hsa-mir-452	0.00473000163032066	0.781855761348809
hsa-mir-3179-1	hsa-mir-552	0.009605308183923	0.77235541294205
hsa-mir-3179-1	hsa-mir-569	0.00185809752596374	0.78734349742764
hsa-mir-3179-1	hsa-mir-567	0.00140500149103527	0.788201866602025
hsa-mir-3179-1	hsa-mir-302b	0.0050744745446508	0.781192092327264
hsa-mir-3179-1	hsa-mir-302a	0.116935913422214	0.518126156512769
hsa-mir-3179-1	hsa-mir-302d	0.00420694185137096	0.782861278163205
hsa-mir-3179-1	hsa-mir-302c	0.00448505751604091	0.782326969411664
hsa-mir-3179-1	hsa-mir-302f	0.00712735656793648	0.777212949592465
hsa-mir-3179-1	hsa-mir-302e	0.00533889546583477	0.780681865969613
hsa-mir-3179-1	hsa-mir-561	0.00155758003044526	0.787913040363942
hsa-mir-3179-1	hsa-mir-3940	0.00113349943892692	0.788715241677485
hsa-mir-3179-1	hsa-mir-7-2	0.00603043703223407	0.779344240270163
hsa-mir-3179-1	hsa-mir-7-3	0.00576270319979866	0.779862662430961
hsa-mir-3179-1	hsa-mir-564	0.00869959926030582	0.774137755807596
hsa-mir-3179-1	hsa-mir-7-1	0.00626984368778206	0.778880077285885
hsa-mir-3179-1	hsa-mir-708	0.00742852994504002	0.776625730278608
hsa-mir-3179-1	hsa-mir-25	0.00477999013842789	0.781759524424086
hsa-mir-3179-1	hsa-let-7f-1	0.00656138695702336	0.77831407784484
hsa-mir-3179-1	hsa-mir-26	0.000774369378452676	0.789393188809729
hsa-mir-3179-1	hsa-let-7f-2	0.00654427113539991	0.778347329200865
hsa-mir-3179-1	hsa-mir-219-1	0.0055390928250797	0.780295110937414
hsa-mir-3179-1	hsa-mir-219-2	0.00575167964451228	0.779883992732805
hsa-mir-3179-1	hsa-mir-28	0.00548997050442114	0.780390045052953
hsa-mir-3179-1	hsa-mir-301b	0.00196730350689438	0.787136308417568
hsa-mir-3179-1	hsa-mir-301a	0.00376473591652982	0.783709270883099
hsa-mir-3179-1	hsa-mir-431	0.0106952909637286	0.770199977556475
hsa-mir-3179-1	hsa-mir-320e	0.00081934921489541	0.789308348191313
hsa-mir-3179-1	hsa-mir-21	0.0276513061657976	0.735238533596448
hsa-mir-3179-1	hsa-mir-432	0.00359019737979132	0.784043444921667
hsa-mir-3179-1	hsa-mir-22	0.00747502769818298	0.776534991860049
hsa-mir-3179-1	hsa-mir-433	0.00821669791666249	0.775084821636244
hsa-mir-3179-1	hsa-mir-574	0.00704886612460859	0.77736584340678
hsa-mir-3179-1	hsa-mir-575	0.000747367694411478	0.789444109546319
hsa-mir-3179-1	hsa-mir-577	0.0015199511745426	0.787984291957858
hsa-mir-3179-1	hsa-mir-101-2	0.00617759291311018	0.77905899973915
hsa-mir-3179-1	hsa-mir-570	0.0015199511745426	0.787984291957858
hsa-mir-3179-1	hsa-mir-571	0.00433053826693485	0.782623921469104
hsa-mir-3179-1	hsa-mir-101-1	0.00601142811751025	0.779381070929387
hsa-mir-3179-1	hsa-mir-572	0.0119653896740749	0.767674011220669
hsa-mir-3179-1	hsa-mir-591	0.0015199511745426	0.787984291957858
hsa-mir-3179-1	hsa-mir-590	0.0016607829840287	0.787717550007092
hsa-mir-3179-1	hsa-mir-449b	0.00715003609884544	0.77716876033601
hsa-mir-3179-1	hsa-mir-300	0.00397180006397845	0.783312434863344
hsa-mir-3179-1	hsa-mir-449a	0.00661063204902619	0.778218392215981
hsa-mir-3179-1	hsa-mir-320a	0.00610611479029864	0.779197576164433
hsa-mir-3179-1	hsa-mir-449c	0.0015199511745426	0.787984291957858
hsa-mir-3179-1	hsa-mir-125b-2	0.00581199975145714	0.779767260341162
hsa-mir-3179-1	hsa-mir-125b-1	0.00634821733049604	0.778728004726999
hsa-mir-3179-1	hsa-mir-3130-1	0.00045465444389044	0.789995654753256
hsa-mir-3179-1	hsa-mir-31	0.00746190450855456	0.776560603338883
hsa-mir-3179-1	hsa-mir-3130-2	0.00045465444389044	0.789995654753256
hsa-mir-3179-1	hsa-mir-32	0.00502517418403954	0.7812871466553
hsa-mir-3179-1	hsa-mir-448	0.00799348154194096	0.77552183157384
hsa-mir-3179-1	hsa-mir-583	0.00164129978589215	0.787754463770375
hsa-mir-3179-1	hsa-mir-584	0.00516334522961356	0.781020683785674
hsa-mir-3179-1	hsa-mir-216a	0.0028176544392248	0.78551897009825
hsa-mir-3179-1	hsa-mir-216b	0.00306908121493514	0.785039399897021
hsa-mir-3179-1	hsa-mir-211	0.00505463790202072	0.781230341532768
hsa-mir-3179-1	hsa-mir-212	0.00667887926912134	0.778085745523307
hsa-mir-3179-1	hsa-mir-376a-1	0.00312356589864168	0.784935394040816
hsa-mir-3179-1	hsa-mir-519a-1	0.00658574712271327	0.778266747796723
hsa-mir-3179-1	hsa-mir-376a-2	0.00312356589864168	0.784935394040816
hsa-mir-3179-1	hsa-mir-214	0.0067854615064828	0.777878499508376
hsa-mir-3179-1	hsa-mir-519a-2	0.00658574712271327	0.778266747796723
hsa-mir-3179-1	hsa-mir-3148	0.00185809752596374	0.78734349742764
hsa-mir-3179-1	hsa-mir-210	0.00651310382072238	0.778407871440697
hsa-mir-3179-1	hsa-mir-1254-1	0.00113349943892692	0.788715241677485
hsa-mir-3179-1	hsa-mir-922	0.00105599447290433	0.788861659624926
hsa-mir-3179-1	hsa-mir-215	0.00621896894804989	0.778978760239874
hsa-mir-3179-1	hsa-mir-217	0.00178026163790614	0.787491098208628
hsa-mir-3179-1	hsa-mir-30d	0.00676207751012774	0.777923978456681
hsa-mir-3179-1	hsa-mir-20a	0.00732660689971695	0.776824555471681
hsa-mir-3179-1	hsa-mir-1183	0.00105281323609074	0.788867668164793
hsa-mir-3179-1	hsa-mir-621	0.00144339895518519	0.788129203124643
hsa-mir-3179-1	hsa-mir-20b	0.00525473053105556	0.780844344685768
hsa-mir-3179-1	hsa-mir-1280	0.00195346228996534	0.78716257492643
hsa-mir-3179-1	hsa-mir-30e	0.00691516236390725	0.777626151068459
hsa-mir-3179-1	hsa-mir-510	0.00118087531397735	0.788625712599549
hsa-mir-3179-1	hsa-mir-410	0.00723523995022514	0.777002702813176
hsa-mir-3179-1	hsa-mir-1286	0.00803483103922252	0.775440914479093
hsa-mir-3179-1	hsa-mir-629	0.00731660903019615	0.776844053271531
hsa-mir-3179-1	hsa-mir-628	0.00529510905864494	0.780766403387055
hsa-mir-3179-1	hsa-mir-411	0.00147214007596543	0.788074803797983
hsa-mir-3179-1	hsa-mir-622	0.00608903629727817	0.779230679298111
hsa-mir-3179-1	hsa-mir-30b	0.00992020308240112	0.771733881711155
hsa-mir-3179-1	hsa-mir-720	0.010717868579597	0.770155209962731
hsa-mir-3179-1	hsa-mir-625	0.00376852724343486	0.783702008632671
hsa-mir-3179-1	hsa-mir-624	0.00628157855527554	0.778857311303995
hsa-mir-3179-1	hsa-mir-1181	0.00799348154194096	0.77552183157384
hsa-mir-3179-1	hsa-mir-30a	0.00755347033317711	0.776381866825482
hsa-mir-3179-1	hsa-mir-224	0.00479115414717056	0.78173802834556
hsa-mir-3179-1	hsa-mir-328	0.00702552188216037	0.777411304791678
hsa-mir-3179-1	hsa-mir-222	0.0061958063588987	0.779023680918582
hsa-mir-3179-1	hsa-mir-325	0.00599750306032922	0.779408049142333
hsa-mir-3179-1	hsa-mir-326	0.0072315613351203	0.777009873682965
hsa-mir-3179-1	hsa-mir-223	0.0664250419665987	0.646330134480624
hsa-mir-3179-1	hsa-mir-221	0.00613871155008193	0.779134386184703
hsa-mir-3179-1	hsa-mir-718	0.00045465444389044	0.789995654753256
hsa-mir-3179-1	hsa-mir-1179	0.00140500149103527	0.788201866602025
hsa-mir-3179-1	hsa-mir-515-1	0.00158314583046449	0.787864622613695
hsa-mir-3179-1	hsa-mir-324	0.00352665448179223	0.784165030769046
hsa-mir-3179-1	hsa-mir-92	0.000774369378452676	0.789393188809729
hsa-mir-3179-1	hsa-mir-610	0.0015199511745426	0.787984291957858
hsa-mir-3179-1	hsa-mir-711	0.0109679417120309	0.769659030814229
hsa-mir-3179-1	hsa-mir-429	0.00646596695616141	0.778499416435738
hsa-mir-3179-1	hsa-mir-522	0.000774369378452676	0.789393188809729
hsa-mir-3179-1	hsa-mir-515-2	0.00158314583046449	0.787864622613695
hsa-mir-3179-1	hsa-mir-425	0.00510404521534548	0.781135066731965
hsa-mir-3179-1	hsa-mir-424	0.174747518304373	0.369860227643062
hsa-mir-3179-1	hsa-mir-423	0.00367871739120698	0.783874000609699
hsa-mir-3179-1	hsa-mir-200c	0.00661215030572685	0.778215441793895
hsa-mir-3179-1	hsa-mir-617	0.00803483103922252	0.775440914479093
hsa-mir-3179-1	hsa-mir-525	0.00733438448424915	0.776809386990893
hsa-mir-3179-1	hsa-mir-200b	0.00563039883475505	0.780118589763019
hsa-mir-3179-1	hsa-mir-616	0.00117514412645829	0.78863654435511
hsa-mir-3179-1	hsa-mir-200a	0.00649467143713379	0.778443671738927
hsa-mir-3179-1	hsa-mir-421	0.335339968931134	0.0835856093182823
hsa-mir-3179-1	hsa-mir-98	0.00512512776371424	0.781094404845631
hsa-mir-3179-1	hsa-mir-524	0.0015199511745426	0.787984291957858
hsa-mir-3179-1	hsa-mir-1275	0.00140500149103527	0.788201866602025
hsa-mir-3179-1	hsa-mir-523	0.00129874469310453	0.78840287126295
hsa-mir-3179-1	hsa-mir-615	0.00953963841134075	0.772484910034649
hsa-mir-3179-1	hsa-mir-614	0.00807180148834917	0.775368552761293
hsa-mir-3179-1	hsa-mir-96	0.00450113899783172	0.782296050894079
hsa-mir-3179-1	hsa-mir-95	0.00634157730192685	0.778740891047466
hsa-mir-3179-1	hsa-mir-612	0.000774369378452676	0.789393188809729
hsa-mir-3179-1	hsa-mir-527	0.000774369378452676	0.789393188809729
hsa-mir-3179-1	hsa-mir-93	0.00805825627067394	0.775395066152337
hsa-mir-3179-1	hsa-mir-1271	0.00569140553875721	0.780000600645489
hsa-mir-3179-1	hsa-mir-608	0.00133444688317306	0.788335346335269
hsa-mir-3179-1	hsa-mir-105-1	0.00254362756949071	0.786040938473822
hsa-mir-3179-1	hsa-mir-105-2	0.00254362756949071	0.786040938473822
hsa-mir-3179-1	hsa-mir-337	0.00191427527540901	0.787236929952023
hsa-mir-3179-1	hsa-mir-338	0.00485578403038601	0.781613560809688
hsa-mir-3179-1	hsa-mir-339	0.00719207291685468	0.777086841744789
hsa-mir-3179-1	hsa-mir-218-2	0.00471688804792658	0.781881003317883
hsa-mir-3179-1	hsa-mir-335	0.00611109800086241	0.77918791670367
hsa-mir-3179-1	hsa-mir-942	0.00304107197578339	0.785092855385915
hsa-mir-3179-1	hsa-mir-330	0.00495249135546871	0.781427240558584
hsa-mir-3179-1	hsa-mir-331	0.00152710814317097	0.787970741058199
hsa-mir-3179-1	hsa-mir-944	0.00105852413371022	0.788856881673386
hsa-mir-3179-1	hsa-mir-320b-2	0.00731661624840955	0.776844039194954
hsa-mir-3179-1	hsa-mir-532	0.00317841704912741	0.78483065912881
hsa-mir-3179-1	hsa-mir-744	0.0050285297413392	0.781280677674641
hsa-mir-3179-1	hsa-mir-320b-1	0.00731661624840955	0.776844039194954
hsa-mir-3179-1	hsa-mir-218-1	0.00488918323927522	0.781549222884451
hsa-mir-3179-1	hsa-mir-539	0.010013504732048	0.771549542362973
hsa-mir-3179-1	hsa-mir-601	0.0015199511745426	0.787984291957858
hsa-mir-3179-1	hsa-mir-603	0.00078059344727176	0.789381450214583
hsa-mir-3179-1	hsa-mir-3163	0.00133309492330888	0.788337903578793
hsa-mir-3179-1	hsa-mir-602	0.00161044610956322	0.787812912888593
hsa-mir-3179-1	hsa-mir-605	0.0015199511745426	0.787984291957858
hsa-mir-3179-1	hsa-mir-548d-1	0.00587694965766285	0.779641528610985
hsa-mir-3179-1	hsa-let-7a-3	0.00683883644895329	0.777774672008128
hsa-mir-3179-1	hsa-mir-513a-2	0.00460213784985496	0.782101810944804
hsa-mir-3179-1	hsa-let-7a-2	0.00683237968973025	0.777787233478366
hsa-mir-3179-1	hsa-mir-513a-1	0.00460213784985496	0.782101810944804
hsa-mir-3179-1	hsa-mir-521-2	0.00117514412645829	0.78863654435511
hsa-mir-3179-1	hsa-mir-548d-2	0.00587694965766285	0.779641528610985
hsa-mir-3179-1	hsa-mir-521-1	0.00117514412645829	0.78863654435511
hsa-mir-3179-1	hsa-mir-202	0.0045514574386941	0.78219929147806
hsa-mir-3179-1	hsa-mir-203	0.00821940590374157	0.775079517017457
hsa-mir-3179-1	hsa-mir-200	0.00119183291146622	0.788605002196331
hsa-mir-3179-1	hsa-mir-345	0.00497841787463974	0.781377273923621
hsa-mir-3179-1	hsa-mir-206	0.00804126381044279	0.775428324660788
hsa-mir-3179-1	hsa-mir-346	0.00356757242192029	0.784086741085271
hsa-mir-3179-1	hsa-mir-204	0.0050830199519047	0.781175613804816
hsa-mir-3179-1	hsa-mir-205	0.00771696059237578	0.776062531694343
hsa-mir-3179-1	hsa-mir-933	0.00144339895518519	0.788129203124643
hsa-mir-3179-1	hsa-mir-342	0.108695178475132	0.539544678513964
hsa-mir-3179-1	hsa-let-7a-1	0.00632416144461979	0.77877468800687
hsa-mir-3179-1	hsa-mir-340	0.00502558731766955	0.781286350205329
hsa-mir-3179-1	hsa-mir-365a	0.00780581822924752	0.775888863088365
hsa-mir-3179-1	hsa-mir-365b	0.00712110673886216	0.777225126008059
hsa-mir-3179-1	hsa-mir-542	0.00598215014898158	0.779437791469346
hsa-mir-3179-1	hsa-mir-1290	0.00692837881113161	0.77760042772112
hsa-mir-3179-1	hsa-mir-409	0.00173488527752084	0.787577118122453
hsa-mir-3179-1	hsa-mir-938	0.0015199511745426	0.787984291957858
hsa-mir-3179-1	hsa-mir-3151	0.00131303833397236	0.788375838663098
hsa-mir-3179-1	hsa-mir-1293	0.000702091894554275	0.789529476044715
hsa-mir-3179-1	hsa-mir-33b	0.0077042073802276	0.776087451047423
hsa-mir-3179-1	hsa-mir-92b	0.00604359862032847	0.779318737015664
hsa-mir-3179-1	hsa-mir-33a	0.00648065628068833	0.778470890464859
hsa-mir-3179-1	hsa-mir-1299	0.00558633130114216	0.780203795331663
hsa-mir-3179-1	hsa-mir-1296	0.00117514412645829	0.78863654435511
hsa-mir-3179-1	hsa-mir-1297	0.0041079985937159	0.78305118254698
hsa-mir-3179-1	hsa-mir-760	0.00526107767506545	0.780832094064905
hsa-mir-3179-1	hsa-mir-103a-2	0.00422810311119734	0.782820650340611
hsa-mir-3179-1	hsa-mir-668	0.00180372464035346	0.787446611442334
hsa-mir-3179-1	hsa-mir-133b	0.00635228873453257	0.778720103130453
hsa-mir-3179-1	hsa-mir-767	0.00223282979629273	0.78663205239823
hsa-mir-3179-1	hsa-mir-664	0.00159852669899405	0.787835490466702
hsa-mir-3179-1	hsa-mir-765	0.00147137619658519	0.788076249724941
hsa-mir-3179-1	hsa-mir-766	0.00803483103922252	0.775440914479093
hsa-mir-3179-1	hsa-mir-663	0.00164129978589215	0.787754463770375
hsa-mir-3179-1	hsa-mir-660	0.000747367694411478	0.789444109546319
hsa-mir-3179-1	hsa-mir-661	0.00132955994152835	0.788344589941285
hsa-mir-3179-1	hsa-mir-1249	0.00147851222242524	0.788062741906616
hsa-mir-3179-1	hsa-mir-1246	0.00937264098164499	0.772814032598182
hsa-mir-3179-1	hsa-mir-1231	0.000774369378452676	0.789393188809729
hsa-mir-3179-1	hsa-mir-659	0.00113674572462252	0.788709107682649
hsa-mir-3179-1	hsa-mir-655	0.0064866150215629	0.778459318274297
hsa-mir-3179-1	hsa-mir-657	0.000774369378452676	0.789393188809729
hsa-mir-3179-1	hsa-mir-658	0.0015199511745426	0.787984291957858
hsa-mir-3179-1	hsa-mir-652	0.00407728508495476	0.78311011225774
hsa-mir-3179-1	hsa-mir-758	0.00803483103922252	0.775440914479093
hsa-mir-3179-1	hsa-mir-650	0.00209153756367758	0.786900464476849
hsa-mir-3179-1	hsa-mir-544b	0.00175161359674622	0.787545408634832
hsa-mir-3179-1	hsa-mir-544a	0.00175161359674622	0.787545408634832
hsa-mir-3179-1	hsa-mir-153-1	0.00238586771347266	0.78634110488014
hsa-mir-3179-1	hsa-mir-153-2	0.00316698433947442	0.784852491629658
hsa-mir-3179-1	hsa-mir-1234	0.000774369378452676	0.789393188809729
hsa-mir-3179-1	hsa-mir-2110	0.00145291391299196	0.788111194735146
hsa-mir-3179-1	hsa-mir-103a-1	0.0039168112061829	0.783417861412343
hsa-mir-3179-1	hsa-mir-526a-1	0.00161908787599609	0.787796542899155
hsa-mir-3179-1	hsa-mir-526a-2	0.00161908787599609	0.787796542899155
hsa-mir-3179-1	hsa-mir-646	0.00189893363081364	0.787266035677529
hsa-mir-3179-1	hsa-mir-196a-1	0.00703559717886651	0.777391684459717
hsa-mir-3179-1	hsa-mir-647	0.00117514412645829	0.78863654435511
hsa-mir-3179-1	hsa-mir-196a-2	0.00797205882728873	0.775563747313152
hsa-mir-3179-1	hsa-mir-1266	0.00130250235981946	0.788395764836954
hsa-mir-3179-1	hsa-mir-648	0.00807180148834917	0.775368552761293
hsa-mir-3179-1	hsa-mir-1469	0.00045465444389044	0.789995654753256
hsa-mir-3179-1	hsa-mir-194-1	0.00526892793103599	0.780816941743497
hsa-mir-3179-1	hsa-mir-194-2	0.00469575083477558	0.781921686206208
hsa-mir-3179-1	hsa-mir-1323	0.00045465444389044	0.789995654753256
hsa-mir-3179-1	hsa-mir-640	0.501379049832145	0.00683043251104176
hsa-mir-3179-1	hsa-mir-1322	0.00803483103922252	0.775440914479093
hsa-mir-3179-1	hsa-mir-125a	0.00771157919862383	0.776073046951229
hsa-mir-3179-1	hsa-mir-192-2	0.00803483103922252	0.775440914479093
hsa-mir-3179-1	hsa-mir-125b	0.00045465444389044	0.789995654753256
hsa-mir-3179-1	hsa-mir-130b	0.158732294840118	0.409979211660855
hsa-mir-3179-1	hsa-mir-130a	0.00463045941500225	0.782047325266712
hsa-mir-3179-1	hsa-mir-505	0.00045465444389044	0.789995654753256
hsa-mir-3179-1	hsa-mir-633	0.0010896814999094	0.788798027328068
hsa-mir-3179-1	hsa-mir-506	0.00501939433193575	0.781298289032478
hsa-mir-3179-1	hsa-mir-507	0.00182809576552648	0.78740039708107
hsa-mir-3179-1	hsa-mir-508	0.00400125121932212	0.783255957881768
hsa-mir-3179-1	hsa-mir-636	0.005945531153332	0.779508722102484
hsa-mir-3179-1	hsa-mir-501	0.00205646582738489	0.786967059535437
hsa-mir-3179-1	hsa-mir-637	0.00556204362075302	0.780250748005862
hsa-mir-3179-1	hsa-mir-502	0.00655348334243406	0.778329432758583
hsa-mir-3179-1	hsa-mir-638	0.00691792184453166	0.777620780394736
hsa-mir-3179-1	hsa-mir-503	0.00559497441157951	0.780187085177275
hsa-mir-3179-1	hsa-mir-504	0.00494575012148882	0.781440231459882
hsa-mir-3179-1	hsa-mir-630	0.00571935743364275	0.779946528562385
hsa-mir-3179-1	hsa-mir-632	0.00685852704168308	0.777736361930206
hsa-mir-3179-1	hsa-mir-1256	0.00117514412645829	0.78863654435511
hsa-mir-3179-1	hsa-mir-1258	0.00105876925521158	0.788856418691483
hsa-mir-3179-1	hsa-mir-128-2	0.00653275024693382	0.778369709528434
hsa-mir-3179-1	hsa-mir-509	0.00111556977862697	0.788749118653553
hsa-mir-3179-1	hsa-mir-128-1	0.00517409321104335	0.780999948478527
hsa-mir-3179-1	hsa-mir-99a	0.00628810000690877	0.778844658919753
hsa-mir-3179-1	hsa-mir-147b	0.502223036733409	0.00672600201245288
hsa-mir-3179-1	hsa-mir-147a	0.403632700981968	0.0338125455873817
hsa-mir-3179-1	hsa-mir-99b	0.00764830450699133	0.776196664811206
hsa-mir-3179-1	hsa-mir-1207	0.00114339155781337	0.788696549772889
hsa-mir-3179-1	hsa-mir-1202	0.000774369378452676	0.789393188809729
hsa-mir-3179-1	hsa-mir-520g	0.0100698322772049	0.771438213575508
hsa-mir-3179-1	hsa-mir-520h	0.00589838503698372	0.779600024412901
hsa-mir-3179-1	hsa-mir-520e	0.00734917779059649	0.776780534256522
hsa-mir-3179-1	hsa-mir-520f	0.0100698322772049	0.771438213575508
hsa-mir-3179-1	hsa-mir-146a	0.0399590778006197	0.708267184236352
hsa-mir-3179-1	hsa-mir-146b	0.00772311335797839	0.776050508831148
hsa-mir-3179-1	hsa-mir-520b	0.00571937379454875	0.779946496910482
hsa-mir-3179-1	hsa-mir-520a	0.00616319277570128	0.779086921649772
hsa-mir-3179-1	hsa-mir-520d	0.18811696144935	0.337401933268124
hsa-mir-3179-1	hsa-mir-520c	0.00341957299874235	0.78436983552434
hsa-mir-3179-1	hsa-mir-2355	0.00045465444389044	0.789995654753256
hsa-mir-3179-1	hsa-mir-1471	0.00100497845332079	0.788958003710037
hsa-mir-3179-1	hsa-mir-135b	0.00519910366125671	0.78095169324564
hsa-mir-3179-1	hsa-mir-1224	0.00157256652677515	0.787884658995149
hsa-mir-3179-1	hsa-mir-92a-2	0.00824395102844513	0.77503143285587
hsa-mir-3179-1	hsa-mir-320c-2	0.00590246279973049	0.779592128348024
hsa-mir-3179-1	hsa-mir-92a-1	0.00834073115936263	0.774841782780217
hsa-mir-3179-1	hsa-mir-1229	0.00105852413371022	0.788856881673386
hsa-mir-3179-1	hsa-mir-320c-1	0.00590246279973049	0.779592128348024
hsa-mir-3179-1	hsa-mir-1228	0.0015199511745426	0.787984291957858
hsa-mir-3179-1	hsa-mir-1227	0.00105852413371022	0.788856881673386
hsa-mir-3179-1	hsa-mir-320d-1	0.0050028069976061	0.781330264218994
hsa-mir-3179-1	hsa-mir-2861	0.00987628302276316	0.771820627165344
hsa-mir-3179-1	hsa-mir-320d-2	0.00586632405778129	0.779662100740389
hsa-mir-3179-1	hsa-mir-885	0.0065639893486443	0.7783090218607
hsa-mir-3179-1	hsa-mir-148a	0.00345647783666138	0.78429926381506
hsa-mir-3179-1	hsa-mir-148b	0.00483693531580066	0.781649864851055
hsa-mir-3179-1	hsa-mir-671	0.00592017022401541	0.77955783830988
hsa-mir-3179-1	hsa-mir-675	0.00631949923920322	0.778783734913792
hsa-mir-3179-1	hsa-mir-450a-2	0.00081934921489541	0.789308348191313
hsa-mir-3179-1	hsa-mir-450a-1	0.00081934921489541	0.789308348191313
hsa-mir-3179-1	hsa-mir-873	0.00613799065223598	0.779135783782799
hsa-mir-3179-1	hsa-mir-874	0.00152250722388401	0.787979452429587
hsa-mir-1260a	hsa-mir-3179-2	0.00133309492330888	0.788337903578793
hsa-mir-1260a	hsa-mir-663a	0.00726162117428262	0.776951273002487
hsa-mir-1260a	hsa-mir-663b	0.000132616438939058	0.790601473296311
hsa-mir-1260a	hsa-mir-181b-2	0.0829364482762548	0.605482797941874
hsa-mir-1260a	hsa-mir-181b-1	0.0773676385809595	0.61941507260333
hsa-mir-1260a	hsa-mir-181a-2	0.0677248866926464	0.643167965466643
hsa-mir-1260a	hsa-mir-181a-1	0.0627635613872266	0.655182782484189
hsa-mir-1260a	hsa-mir-16-1	0.0550069883449341	0.673653349260714
hsa-mir-1260a	hsa-mir-16-2	0.0546513655593676	0.6744904894581
hsa-mir-1260a	hsa-mir-19a	0.0593634681140568	0.663328183107877
hsa-mir-1260a	hsa-mir-19b-1	0.0588299240414997	0.664599555767446
hsa-mir-1260a	hsa-mir-1909	0.00120234677758457	0.788585129350221
hsa-mir-1260a	hsa-mir-19b-2	0.0795377223025244	0.614003165720367
hsa-mir-1260a	hsa-mir-598	0.01655694800849	0.75841471590088
hsa-mir-1260a	hsa-mir-599	0.00826608317133228	0.774988070756716
hsa-mir-1260a	hsa-mir-596	0.0128474030928512	0.765910818210688
hsa-mir-1260a	hsa-mir-595	0.00120781991470961	0.788574783834758
hsa-mir-1260a	hsa-mir-592	0.0124585567757066	0.766689055177049
hsa-mir-1260a	hsa-mir-593	0.00786739724614691	0.775768464563492
hsa-mir-1260a	hsa-mir-18b	0.00545316889093682	0.780461152651427
hsa-mir-1260a	hsa-mir-18a	0.0534848123410199	0.67723037729956
hsa-mir-1260a	hsa-mir-516a-1	0.00358864673517476	0.784046412467325
hsa-mir-1260a	hsa-mir-516a-2	0.00358864673517476	0.784046412467325
hsa-mir-1260a	hsa-mir-1305	1	5.21828369404176e-09
hsa-mir-1260a	hsa-mir-197	0.0050225605004996	0.781292185345079
hsa-mir-1260a	hsa-mir-1301	0.00078710923462999	0.789369161026908
hsa-mir-1260a	hsa-mir-1303	0.00163550557983584	0.787765441015797
hsa-mir-1260a	hsa-mir-198	0.00612700390638359	0.779157083060411
hsa-mir-1260a	hsa-mir-548a-3	0.00142084796126139	0.788171880461125
hsa-mir-1260a	hsa-mir-548a-2	0.00142084796126139	0.788171880461125
hsa-mir-1260a	hsa-mir-548a-1	0.00142084796126139	0.788171880461125
hsa-mir-1260a	hsa-mir-513b	0.00297912037716389	0.78521106226424
hsa-mir-1260a	hsa-mir-513c	0.00297912037716389	0.78521106226424
hsa-mir-1260a	hsa-mir-1273c	0.00166614913512377	0.787707382391405
hsa-mir-1260a	hsa-mir-548b	0.00217353351021699	0.786744721219878
hsa-mir-1260a	hsa-mir-518a-1	0.00877589653209723	0.773987915609802
hsa-mir-1260a	hsa-mir-518a-2	0.00877589653209723	0.773987915609802
hsa-mir-1260a	hsa-mir-1827	0.000412106122908469	0.790075755737078
hsa-mir-1260a	hsa-mir-548c	0.00130046324564196	0.78839962118725
hsa-mir-1260a	hsa-mir-129-1	0.00727896160831711	0.776917464401037
hsa-mir-1260a	hsa-mir-129-2	0.00829984798967408	0.77492190837265
hsa-mir-1260a	hsa-mir-550a-1	0.00559509408770726	0.780186853796359
hsa-mir-1260a	hsa-mir-190b	0.00800127340513439	0.775506584892391
hsa-mir-1260a	hsa-mir-4792	0.00179879701225909	0.787455954868295
hsa-mir-1260a	hsa-mir-124-1	0.0802867651714661	0.612129927660628
hsa-mir-1260a	hsa-mir-550a-3	0.00141346943862592	0.788185843085798
hsa-mir-1260a	hsa-mir-124-2	0.0828480753595007	0.605705002437404
hsa-mir-1260a	hsa-mir-550a-2	0.00559509408770726	0.780186853796359
hsa-mir-1260a	hsa-mir-124-3	0.0932807193171091	0.579254663370881
hsa-mir-1260a	hsa-mir-190a	0.00436269845751687	0.782562135929446
hsa-mir-1260a	hsa-mir-1915	0.00142248233657954	0.788168787605304
hsa-mir-1260a	hsa-mir-124a-2	0.00756413023582775	0.776361053410256
hsa-mir-1260a	hsa-mir-124a-3	0.00756413023582775	0.776361053410256
hsa-mir-1260a	hsa-mir-511-1	0.00465860880343607	0.781993163042703
hsa-mir-1260a	hsa-mir-511-2	0.00465860880343607	0.781993163042703
hsa-mir-1260a	hsa-mir-509-3	0.0110301753803799	0.769535457734294
hsa-mir-1260a	hsa-mir-24-1	0.00613958315026487	0.779132696414596
hsa-mir-1260a	hsa-mir-509-2	0.0094471939638868	0.772667134951752
hsa-mir-1260a	hsa-mir-24-2	0.00642343843854013	0.778581992956854
hsa-mir-1260a	hsa-mir-509-1	0.0094471939638868	0.772667134951752
hsa-mir-1260a	hsa-mir-451a	0.107600143845418	0.542383527568148
hsa-mir-1260a	hsa-mir-151b	0.00415191313060363	0.782966908077914
hsa-mir-1260a	hsa-mir-151a	0.122684542153379	0.503150107947764
hsa-mir-1260a	hsa-mir-1285-1	0.00756413023582775	0.776361053410256
hsa-mir-1260a	hsa-mir-1285-2	0.00756413023582775	0.776361053410256
hsa-mir-1260a	hsa-mir-642a	0.00481180003979669	0.781698271872787
hsa-mir-1260a	hsa-mir-514a-1	0.00681019145035027	0.777830397077244
hsa-mir-1260a	hsa-mir-514a-3	0.00681019145035027	0.777830397077244
hsa-mir-1260a	hsa-mir-450b	0.000836455736250346	0.789276076741523
hsa-mir-1260a	hsa-mir-514a-2	0.00681019145035027	0.777830397077244
hsa-mir-1260a	hsa-mir-642b	0.00241856051450238	0.786278921125019
hsa-mir-1260a	hsa-mir-526b	0.00142512476750262	0.78816378707139
hsa-mir-1260a	hsa-mir-135a-1	0.00737380546032941	0.776732495957223
hsa-mir-1260a	hsa-mir-135a-2	0.00737380546032941	0.776732495957223
hsa-mir-1260a	hsa-mir-199a-1	0.00776298757191613	0.775972583399207
hsa-mir-1260a	hsa-mir-199a-2	0.00783426774929098	0.775833243505826
hsa-mir-1260a	hsa-mir-551a	0.00120781991470961	0.788574783834758
hsa-mir-1260a	hsa-let-7d	0.0725745272414032	0.631284617511245
hsa-mir-1260a	hsa-mir-517a	0.00521886986148518	0.780913551957939
hsa-mir-1260a	hsa-let-7e	0.00710461687690347	0.777257251052238
hsa-mir-1260a	hsa-let-7b	0.0082475010264507	0.775024477889614
hsa-mir-1260a	hsa-mir-517c	0.00078710923462999	0.789369161026908
hsa-mir-1260a	hsa-let-7c	0.00762732260011152	0.776237647965324
hsa-mir-1260a	hsa-let-7a	0.00224585102706721	0.786607306122898
hsa-mir-1260a	hsa-mir-451b	0.00639109429130871	0.778644782964331
hsa-mir-1260a	hsa-mir-103b-2	0.00392026007337489	0.783411249996644
hsa-mir-1260a	hsa-mir-103b-1	0.00392026007337489	0.783411249996644
hsa-mir-1260a	hsa-mir-138-2	0.00586766609462951	0.779659502495536
hsa-mir-1260a	hsa-mir-138-1	0.00602011169041213	0.77936424653868
hsa-mir-1260a	hsa-let-7i	0.00758697485380411	0.776316445679682
hsa-mir-1260a	hsa-let-7g	0.0072977869855491	0.776880757306147
hsa-mir-1260a	hsa-mir-550b-1	0.00133309492330888	0.788337903578793
hsa-mir-1260a	hsa-mir-518f	0.00120781991470961	0.788574783834758
hsa-mir-1260a	hsa-mir-550b-2	0.00133309492330888	0.788337903578793
hsa-mir-1260a	hsa-mir-512-1	0.00545679184167558	0.780454153020102
hsa-mir-1260a	hsa-mir-512-2	0.00545679184167558	0.780454153020102
hsa-mir-1260a	hsa-mir-23a	0.00563590187497055	0.78010794817956
hsa-mir-1260a	hsa-mir-150	0.00871042485650307	0.774116498841832
hsa-mir-1260a	hsa-mir-151	0.0017196086474925	0.787606073434219
hsa-mir-1260a	hsa-mir-23b	0.113188061976677	0.527877439457247
hsa-mir-1260a	hsa-mir-518b	0.00839169915271854	0.774741869644689
hsa-mir-1260a	hsa-mir-9-2	0.0821641085040924	0.607423597374038
hsa-mir-1260a	hsa-mir-29b-1	0.00846748615040132	0.774593257115108
hsa-mir-1260a	hsa-mir-9-3	0.0821634262767738	0.607425310558894
hsa-mir-1260a	hsa-mir-518c	0.00824394184550307	0.775031450846441
hsa-mir-1260a	hsa-mir-29b-2	0.00818763189467904	0.775141753988019
hsa-mir-1260a	hsa-mir-518e	0.00265115693969765	0.785836203957913
hsa-mir-1260a	hsa-mir-378h	0.00946551621762468	0.772631024973264
hsa-mir-1260a	hsa-mir-378i	0.00946551621762468	0.772631024973264
hsa-mir-1260a	hsa-mir-149	0.129544954724571	0.485273663733559
hsa-mir-1260a	hsa-mir-378f	0.00946551621762468	0.772631024973264
hsa-mir-1260a	hsa-mir-9-1	0.0744701646662081	0.626604549522262
hsa-mir-1260a	hsa-mir-1233-2	0.00756413023582775	0.776361053410256
hsa-mir-1260a	hsa-mir-378g	0.00946551621762468	0.772631024973264
hsa-mir-1260a	hsa-mir-1233-1	0.00756413023582775	0.776361053410256
hsa-mir-1260a	hsa-mir-107	0.00494073648840075	0.781449892846732
hsa-mir-1260a	hsa-mir-142	0.071065790144732	0.634995654904816
hsa-mir-1260a	hsa-mir-141	0.00885765247985812	0.773827292769212
hsa-mir-1260a	hsa-mir-144	0.00802550146642208	0.775459173025093
hsa-mir-1260a	hsa-mir-143	0.0568173546385002	0.669378226557951
hsa-mir-1260a	hsa-mir-145	0.0478423815181814	0.690345212265784
hsa-mir-1260a	hsa-mir-100	0.00612965980271569	0.77915193435762
hsa-mir-1260a	hsa-mir-3186	0.00046757436974553	0.789971328293945
hsa-mir-1260a	hsa-mir-140	0.00760816478678449	0.776275064461088
hsa-mir-1260a	hsa-mir-193b	0.00924013999628422	0.773074977696857
hsa-mir-1260a	hsa-mir-193a	0.118597929357125	0.513798047322218
hsa-mir-1260a	hsa-mir-519b	0.0112025921845762	0.769192908165392
hsa-mir-1260a	hsa-mir-378a	0.00715843438733981	0.777152395673988
hsa-mir-1260a	hsa-mir-378c	0.00946551621762468	0.772631024973264
hsa-mir-1260a	hsa-mir-519e	0.00505839402475931	0.781223099236023
hsa-mir-1260a	hsa-mir-378b	0.00946551621762468	0.772631024973264
hsa-mir-1260a	hsa-mir-378e	0.00946551621762468	0.772631024973264
hsa-mir-1260a	hsa-mir-519c	0.00638393656380417	0.778658676954188
hsa-mir-1260a	hsa-mir-519d	0.00788241172189411	0.775739102879842
hsa-mir-1260a	hsa-mir-139	0.148410816656956	0.436373679524769
hsa-mir-1260a	hsa-mir-4257	0.00046757436974553	0.789971328293945
hsa-mir-1260a	hsa-mir-132	0.00683496297316261	0.777782207811021
hsa-mir-1260a	hsa-mir-137	0.110226880549354	0.535570428545472
hsa-mir-1260a	hsa-mir-136	0.0031603762417587	0.78486511021251
hsa-mir-1260a	hsa-mir-134	0.206205932710563	0.295379395381714
hsa-mir-1260a	hsa-mir-3196	0.0124718195364804	0.766662534760796
hsa-mir-1260a	hsa-mir-196b	0.124278211968215	0.498996669371455
hsa-mir-1260a	hsa-mir-329-1	0.667555396615539	0.000191400812878717
hsa-mir-1260a	hsa-mir-128	0.00161724826821257	0.787800027706887
hsa-mir-1260a	hsa-mir-329-2	0.667555396615539	0.000191400812878717
hsa-mir-1260a	hsa-mir-127	0.00595437611429412	0.779491590697873
hsa-mir-1260a	hsa-mir-126	0.00716821623893688	0.777133334177712
hsa-mir-1260a	hsa-mir-122	0.0063276716154201	0.77876787645809
hsa-mir-1260a	hsa-mir-516b-1	0.00130859636256855	0.788384239680806
hsa-mir-1260a	hsa-mir-516b-2	0.00130859636256855	0.788384239680806
hsa-mir-1260a	hsa-mir-422a	0.00835178815173382	0.774820109765309
hsa-mir-1260a	hsa-mir-181d	0.176931268978628	0.36448736840642
hsa-mir-1260a	hsa-mir-376c	0.00351734345371803	0.78418284357704
hsa-mir-1260a	hsa-mir-10a	0.130646695895842	0.482404633770908
hsa-mir-1260a	hsa-mir-10b	0.0864641573940957	0.596585437850165
hsa-mir-1260a	hsa-mir-376b	0.0106989489340168	0.770192724751508
hsa-mir-1260a	hsa-mir-181c	0.15053281398802	0.430919981616198
hsa-mir-1260a	hsa-mir-1-2	0.0101089698099116	0.77136084211337
hsa-mir-1260a	hsa-mir-133a-1	0.00994735836317268	0.771680238696398
hsa-mir-1260a	hsa-mir-133a-2	0.00942191273048602	0.77271695456445
hsa-mir-1260a	hsa-mir-1-1	0.00973794658756794	0.772093730974663
hsa-mir-1260a	hsa-mir-486	0.0845396179459115	0.601445903339635
hsa-mir-1260a	hsa-mir-489	0.000941105203399278	0.789078592421227
hsa-mir-1260a	hsa-mir-488	0.00431235378472868	0.782658852659646
hsa-mir-1260a	hsa-mir-483	0.00292964426159505	0.785305438134147
hsa-mir-1260a	hsa-mir-208a	0.188717219700981	0.335970511990542
hsa-mir-1260a	hsa-mir-485	0.00678305483318793	0.777883180432326
hsa-mir-1260a	hsa-mir-208b	0.289693257672443	0.139371540287991
hsa-mir-1260a	hsa-mir-484	0.00514051730697629	0.781064720307776
hsa-mir-1260a	hsa-mir-384	0.0120886848027937	0.767427982607992
hsa-mir-1260a	hsa-mir-4306	0.00046757436974553	0.789971328293945
hsa-mir-1260a	hsa-mir-383	0.00929360544484452	0.772969704136452
hsa-mir-1260a	hsa-mir-191	0.00532460025327455	0.780709467469882
hsa-mir-1260a	hsa-mir-192	0.00743350505135453	0.77661602256863
hsa-mir-1260a	hsa-mir-195	0.0771594030369779	0.619933177045613
hsa-mir-1260a	hsa-mir-185	0.00405760509987839	0.783147867189147
hsa-mir-1260a	hsa-mir-186	0.00485723402137896	0.781610767874012
hsa-mir-1260a	hsa-mir-27a	0.00630003815702363	0.778821496429513
hsa-mir-1260a	hsa-mir-187	0.00326589865150118	0.784663557117073
hsa-mir-1260a	hsa-mir-188	0.00203236048205631	0.787012824304981
hsa-mir-1260a	hsa-mir-27b	0.10587406200565	0.546853906881729
hsa-mir-1260a	hsa-mir-17	0.0420172874538717	0.703634818827579
hsa-mir-1260a	hsa-mir-189	0.000119105543161253	0.790626867522881
hsa-mir-1260a	hsa-mir-199b	0.00439042082975629	0.782508868105408
hsa-mir-1260a	hsa-mir-490	0.0101990043161257	0.771182795982407
hsa-mir-1260a	hsa-mir-491	0.191448215197806	0.329488226500439
hsa-mir-1260a	hsa-mir-492	0.00221199379717929	0.786671646815981
hsa-mir-1260a	hsa-mir-374b	0.00900023145172505	0.773547018939754
hsa-mir-1260a	hsa-mir-487b	0.00693385106164003	0.777589776510209
hsa-mir-1260a	hsa-mir-487a	0.0116704020024106	0.76826205477588
hsa-mir-1260a	hsa-mir-374a	0.00477995725873546	0.781759587731483
hsa-mir-1260a	hsa-mir-375	0.00813406628893129	0.775246652888494
hsa-mir-1260a	hsa-mir-373	0.00555396684734242	0.780266360658676
hsa-mir-1260a	hsa-mir-372	0.00625923866091392	0.778900650190723
hsa-mir-1260a	hsa-mir-500b	0.00078710923462999	0.789369161026908
hsa-mir-1260a	hsa-mir-379	0.00078710923462999	0.789369161026908
hsa-mir-1260a	hsa-mir-184	0.173238720252884	0.373587415198328
hsa-mir-1260a	hsa-mir-183	0.0858622263504572	0.598107269891883
hsa-mir-1260a	hsa-mir-500a	0.00706974361514128	0.777325181376664
hsa-mir-1260a	hsa-mir-377	0.00135057791662394	0.788304832953906
hsa-mir-1260a	hsa-mir-182	0.00581563897738165	0.779760216520352
hsa-mir-1260a	hsa-mir-181	0.00046757436974553	0.789971328293945
hsa-mir-1260a	hsa-mir-26b	0.00757923404308821	0.776331561403842
hsa-mir-1260a	hsa-mir-381	0.231246197687715	0.241551308928284
hsa-mir-1260a	hsa-mir-382	0.00221351967393818	0.786668747354695
hsa-mir-1260a	hsa-mir-1245a	0.00046757436974553	0.789971328293945
hsa-mir-1260a	hsa-mir-1245b	0.00046757436974553	0.789971328293945
hsa-mir-1260a	hsa-mir-30c-2	0.102628180282978	0.555243910868339
hsa-mir-1260a	hsa-mir-30c-1	0.107539654749016	0.542540282332227
hsa-mir-1260a	hsa-mir-369	0.00969108070608685	0.772186211881989
hsa-mir-1260a	hsa-mir-15b	0.00552085790597917	0.780330354609984
hsa-mir-1260a	hsa-mir-367	0.161325818231566	0.403405709137785
hsa-mir-1260a	hsa-mir-362	0.00253988004877312	0.786048071649075
hsa-mir-1260a	hsa-mir-361	0.00255310328357201	0.78602290141713
hsa-mir-1260a	hsa-mir-363	0.00829067806379027	0.774939877993102
hsa-mir-1260a	hsa-mir-370	0.00659593099516224	0.778246959554636
hsa-mir-1260a	hsa-mir-371	0.00078710923462999	0.789369161026908
hsa-mir-1260a	hsa-mir-29a	0.0542171895364361	0.675511352452136
hsa-mir-1260a	hsa-mir-106b	0.0096542719098421	0.772258832234231
hsa-mir-1260a	hsa-mir-106a	0.0831707367312133	0.604893538068058
hsa-mir-1260a	hsa-mir-29b	0.00465860880343607	0.781993163042703
hsa-mir-1260a	hsa-mir-29c	0.0667978801319667	0.645424141398802
hsa-mir-1260a	hsa-mir-15a	0.0590746806051917	0.664016562622204
hsa-mir-1260a	hsa-mir-26a-1	0.0915186010539197	0.583750948656458
hsa-mir-1260a	hsa-mir-1302-6	0.00867910075224819	0.774178003247596
hsa-mir-1260a	hsa-mir-495	0.00167323860964536	0.787693949039851
hsa-mir-1260a	hsa-mir-1302-5	0.00867910075224819	0.774178003247596
hsa-mir-1260a	hsa-mir-494	0.00532977874122358	0.780699468965901
hsa-mir-1260a	hsa-mir-1302-4	0.00867910075224819	0.774178003247596
hsa-mir-1260a	hsa-mir-493	0.00489009239188799	0.781547471403158
hsa-mir-1260a	hsa-mir-1302-3	0.00867910075224819	0.774178003247596
hsa-mir-1260a	hsa-mir-498	0.00455154295924065	0.782199127005943
hsa-mir-1260a	hsa-mir-1302-8	0.00867910075224819	0.774178003247596
hsa-mir-1260a	hsa-mir-26a-2	0.0915186010539197	0.583750948656458
hsa-mir-1260a	hsa-mir-497	0.00486993847383813	0.781586296001826
hsa-mir-1260a	hsa-mir-1302-7	0.00867910075224819	0.774178003247596
hsa-mir-1260a	hsa-mir-941-4	0.000472793270561785	0.789961501345612
hsa-mir-1260a	hsa-mir-941-3	0.000472793270561785	0.789961501345612
hsa-mir-1260a	hsa-mir-499b	0.00104709642889411	0.788878465494505
hsa-mir-1260a	hsa-mir-941-1	0.000472793270561785	0.789961501345612
hsa-mir-1260a	hsa-mir-1302-2	0.00867910075224819	0.774178003247596
hsa-mir-1260a	hsa-mir-1302-1	0.00867910075224819	0.774178003247596
hsa-mir-1260a	hsa-mir-499a	0.00770320997091133	0.776089399885669
hsa-mir-1260a	hsa-mir-154	0.00607957605184422	0.779249014808014
hsa-mir-1260a	hsa-mir-155	0.0358214441103763	0.717476114458799
hsa-mir-1260a	hsa-mir-152	0.0055397895751326	0.780293764224288
hsa-mir-1260a	hsa-mir-297	0.00201115136783181	0.787053085742602
hsa-mir-1260a	hsa-mir-298	0.00046757436974553	0.789971328293945
hsa-mir-1260a	hsa-mir-378d-1	0.00946551621762468	0.772631024973264
hsa-mir-1260a	hsa-mir-34c	0.00771279408722492	0.776070673080377
hsa-mir-1260a	hsa-mir-378d-2	0.00946551621762468	0.772631024973264
hsa-mir-1260a	hsa-mir-296	0.005983465598065	0.779435243214222
hsa-mir-1260a	hsa-mir-34a	0.0497707826019136	0.685889078281397
hsa-mir-1260a	hsa-mir-34b	0.00765409975558776	0.776185344422422
hsa-mir-1260a	hsa-mir-299	0.00192676508344924	0.787213232931918
hsa-mir-1260a	hsa-mir-371a	0.00791159881347787	0.775682019573015
hsa-mir-1260a	hsa-mir-323a	0.404876103506614	0.0332069480928314
hsa-mir-1260a	hsa-mir-323b	0.501014462576666	0.00687598584632565
hsa-mir-1260a	hsa-mir-557	0.0178121023853624	0.755849148700594
hsa-mir-1260a	hsa-mir-454	0.00761669063785304	0.776258413340761
hsa-mir-1260a	hsa-mir-455	0.412254327636953	0.0297946144129915
hsa-mir-1260a	hsa-mir-452	0.227735826480705	0.248762728199547
hsa-mir-1260a	hsa-mir-552	0.0112591480062674	0.769080483824457
hsa-mir-1260a	hsa-mir-569	0.00110656318900779	0.788766134842618
hsa-mir-1260a	hsa-mir-567	0.00166614913512377	0.787707382391405
hsa-mir-1260a	hsa-mir-302b	0.116650446797773	0.518869348598193
hsa-mir-1260a	hsa-mir-302a	0.117492855222357	0.516676019090551
hsa-mir-1260a	hsa-mir-302d	0.171046477118547	0.379023969483002
hsa-mir-1260a	hsa-mir-302c	0.122653853998028	0.503230085825725
hsa-mir-1260a	hsa-mir-302f	0.00778953957680154	0.775920684769025
hsa-mir-1260a	hsa-mir-302e	0.00568747192035277	0.780008209497676
hsa-mir-1260a	hsa-mir-561	0.00171182594365899	0.78762082387778
hsa-mir-1260a	hsa-mir-3940	0.00216095662589121	0.786768614086543
hsa-mir-1260a	hsa-mir-7-2	0.0782727985267994	0.617160493352172
hsa-mir-1260a	hsa-mir-7-3	0.0805791041459302	0.611398122780898
hsa-mir-1260a	hsa-mir-564	0.00969108070608685	0.772186211881989
hsa-mir-1260a	hsa-mir-7-1	0.0760954006628289	0.622577111946349
hsa-mir-1260a	hsa-mir-708	0.142509504013402	0.451601040875062
hsa-mir-1260a	hsa-mir-25	0.0960308030663305	0.572216956431233
hsa-mir-1260a	hsa-let-7f-1	0.00728182810845752	0.776911875311742
hsa-mir-1260a	hsa-mir-26	0.00078710923462999	0.789369161026908
hsa-mir-1260a	hsa-let-7f-2	0.00735968317168214	0.776760043364619
hsa-mir-1260a	hsa-mir-219-1	0.00608156325936563	0.779245163345712
hsa-mir-1260a	hsa-mir-219-2	0.00602272815750845	0.779359176999168
hsa-mir-1260a	hsa-mir-28	0.00611170052658045	0.779186748750768
hsa-mir-1260a	hsa-mir-301b	0.0032309105847006	0.78473039821821
hsa-mir-1260a	hsa-mir-301a	0.00429859418375622	0.782685281790894
hsa-mir-1260a	hsa-mir-431	0.0111947421871293	0.769208510345791
hsa-mir-1260a	hsa-mir-320e	0.000836455736250346	0.789276076741523
hsa-mir-1260a	hsa-mir-21	0.028504965482747	0.733409519279649
hsa-mir-1260a	hsa-mir-432	0.00380522087853261	0.783631715031632
hsa-mir-1260a	hsa-mir-22	0.0990661707875823	0.564422508655364
hsa-mir-1260a	hsa-mir-433	0.00834461978121689	0.77483416075544
hsa-mir-1260a	hsa-mir-574	0.00783762464364969	0.775826680169382
hsa-mir-1260a	hsa-mir-575	0.000661508294158368	0.789605978238195
hsa-mir-1260a	hsa-mir-577	0.00120781991470961	0.788574783834758
hsa-mir-1260a	hsa-mir-101-2	0.0899252581473429	0.587807183189087
hsa-mir-1260a	hsa-mir-570	0.00120781991470961	0.788574783834758
hsa-mir-1260a	hsa-mir-571	0.00512703604442994	0.78109072413238
hsa-mir-1260a	hsa-mir-101-1	0.0864305713452326	0.596670390540935
hsa-mir-1260a	hsa-mir-572	0.0138252684718751	0.763947379850055
hsa-mir-1260a	hsa-mir-591	0.00120781991470961	0.788574783834758
hsa-mir-1260a	hsa-mir-590	0.00176842661450449	0.78751353581003
hsa-mir-1260a	hsa-mir-449b	0.00837984931757862	0.774765101251034
hsa-mir-1260a	hsa-mir-300	0.00428049217440142	0.782720048895104
hsa-mir-1260a	hsa-mir-449a	0.00788763559746882	0.775728886774421
hsa-mir-1260a	hsa-mir-320a	0.00678344209443834	0.777882427221943
hsa-mir-1260a	hsa-mir-449c	0.00120781991470961	0.788574783834758
hsa-mir-1260a	hsa-mir-125b-2	0.0489651029854355	0.687754183712015
hsa-mir-1260a	hsa-mir-125b-1	0.0448236271262668	0.697264897890765
hsa-mir-1260a	hsa-mir-3130-1	0.00046757436974553	0.789971328293945
hsa-mir-1260a	hsa-mir-31	0.0625692935005424	0.655650165452393
hsa-mir-1260a	hsa-mir-3130-2	0.00046757436974553	0.789971328293945
hsa-mir-1260a	hsa-mir-32	0.187277767488619	0.339407085775
hsa-mir-1260a	hsa-mir-448	0.00806572025699929	0.775380456375041
hsa-mir-1260a	hsa-mir-583	0.00142026056734207	0.788172992025973
hsa-mir-1260a	hsa-mir-584	0.00641761138033374	0.778593305833618
hsa-mir-1260a	hsa-mir-216a	0.00336021287995959	0.784483319518182
hsa-mir-1260a	hsa-mir-216b	0.00339673731138474	0.784413496629595
hsa-mir-1260a	hsa-mir-211	0.00635371856097279	0.77871732814977
hsa-mir-1260a	hsa-mir-212	0.00754130098920956	0.77640562607194
hsa-mir-1260a	hsa-mir-376a-1	0.289383306275363	0.139821344750903
hsa-mir-1260a	hsa-mir-519a-1	0.00608741843311696	0.77923381504648
hsa-mir-1260a	hsa-mir-376a-2	0.289383306275363	0.139821344750903
hsa-mir-1260a	hsa-mir-214	0.00749681192949082	0.776492473632487
hsa-mir-1260a	hsa-mir-519a-2	0.00608741843311696	0.77923381504648
hsa-mir-1260a	hsa-mir-3148	0.00110656318900779	0.788766134842618
hsa-mir-1260a	hsa-mir-210	0.0681195778014212	0.642205826976304
hsa-mir-1260a	hsa-mir-1254-1	0.00216095662589121	0.786768614086543
hsa-mir-1260a	hsa-mir-922	0.00117869174359166	0.788629839513965
hsa-mir-1260a	hsa-mir-215	0.00734779377256627	0.77678323372312
hsa-mir-1260a	hsa-mir-217	0.00246688577489043	0.786186984148018
hsa-mir-1260a	hsa-mir-30d	0.00760119106581491	0.776288683723268
hsa-mir-1260a	hsa-mir-20a	0.044986051214179	0.696894351791508
hsa-mir-1260a	hsa-mir-1183	0.00120234677758457	0.788585129350221
hsa-mir-1260a	hsa-mir-621	0.00265115693969765	0.785836203957913
hsa-mir-1260a	hsa-mir-20b	0.105735090010424	0.547213579975737
hsa-mir-1260a	hsa-mir-1280	0.00276597659958027	0.785617463031047
hsa-mir-1260a	hsa-mir-30e	0.00761599892025283	0.776259764302301
hsa-mir-1260a	hsa-mir-510	0.00172172716387375	0.787602058137782
hsa-mir-1260a	hsa-mir-410	0.00832040881962528	0.774881613891468
hsa-mir-1260a	hsa-mir-1286	0.00914993892952271	0.773252521330725
hsa-mir-1260a	hsa-mir-629	0.00812603899513453	0.775262370552653
hsa-mir-1260a	hsa-mir-628	0.00610255992125875	0.779204466778561
hsa-mir-1260a	hsa-mir-411	0.00144359827401108	0.788128825895048
hsa-mir-1260a	hsa-mir-622	0.00683465734928079	0.777782802392585
hsa-mir-1260a	hsa-mir-30b	0.0104643121340839	0.770657688938866
hsa-mir-1260a	hsa-mir-720	0.0118706649991635	0.76786293067858
hsa-mir-1260a	hsa-mir-625	0.00448603308165166	0.782325093845596
hsa-mir-1260a	hsa-mir-624	0.00646262520177992	0.778505905670907
hsa-mir-1260a	hsa-mir-1181	0.00806572025699929	0.775380456375041
hsa-mir-1260a	hsa-mir-30a	0.0797269830556989	0.613530103411608
hsa-mir-1260a	hsa-mir-224	0.100410603109732	0.56096197237226
hsa-mir-1260a	hsa-mir-328	0.132704829925375	0.477047628651938
hsa-mir-1260a	hsa-mir-222	0.0611992874341611	0.65893943834412
hsa-mir-1260a	hsa-mir-325	0.00608157346203976	0.779245143571525
hsa-mir-1260a	hsa-mir-326	0.207835636270581	0.291714341769501
hsa-mir-1260a	hsa-mir-223	0.00870485496877415	0.774127435924664
hsa-mir-1260a	hsa-mir-221	0.0503097205569876	0.684638806369367
hsa-mir-1260a	hsa-mir-718	0.00046757436974553	0.789971328293945
hsa-mir-1260a	hsa-mir-1179	0.00166614913512377	0.787707382391405
hsa-mir-1260a	hsa-mir-515-1	0.0015238030439161	0.787976998947701
hsa-mir-1260a	hsa-mir-324	0.00378954349900034	0.783661749636218
hsa-mir-1260a	hsa-mir-92	0.00078710923462999	0.789369161026908
hsa-mir-1260a	hsa-mir-610	0.00120781991470961	0.788574783834758
hsa-mir-1260a	hsa-mir-711	0.0119964675610922	0.76761201066735
hsa-mir-1260a	hsa-mir-429	0.00707885106307128	0.777307441935945
hsa-mir-1260a	hsa-mir-522	0.00078710923462999	0.789369161026908
hsa-mir-1260a	hsa-mir-515-2	0.0015238030439161	0.787976998947701
hsa-mir-1260a	hsa-mir-425	0.291113972577247	0.137322390645765
hsa-mir-1260a	hsa-mir-424	0.00984263213747876	0.77188707767792
hsa-mir-1260a	hsa-mir-423	0.00386843517886187	0.783510585072315
hsa-mir-1260a	hsa-mir-200c	0.00757146842932214	0.776346724978077
hsa-mir-1260a	hsa-mir-617	0.00914993892952271	0.773252521330725
hsa-mir-1260a	hsa-mir-525	0.00743096952513542	0.776620970061377
hsa-mir-1260a	hsa-mir-200b	0.0589188352476906	0.664387821190049
hsa-mir-1260a	hsa-mir-616	0.00241319364741447	0.786289129965511
hsa-mir-1260a	hsa-mir-200a	0.00719103659321715	0.777088861470491
hsa-mir-1260a	hsa-mir-421	0.00294748147357771	0.785271416365759
hsa-mir-1260a	hsa-mir-98	0.00581590070627348	0.77975970993198
hsa-mir-1260a	hsa-mir-524	0.00120781991470961	0.788574783834758
hsa-mir-1260a	hsa-mir-1275	0.00166614913512377	0.787707382391405
hsa-mir-1260a	hsa-mir-523	0.00135057791662394	0.788304832953906
hsa-mir-1260a	hsa-mir-615	0.0108686689734921	0.769856073099338
hsa-mir-1260a	hsa-mir-614	0.00826608317133228	0.774988070756716
hsa-mir-1260a	hsa-mir-96	0.00522091976928331	0.780909596192943
hsa-mir-1260a	hsa-mir-95	0.228970744847931	0.246212816610552
hsa-mir-1260a	hsa-mir-612	0.00078710923462999	0.789369161026908
hsa-mir-1260a	hsa-mir-527	0.00078710923462999	0.789369161026908
hsa-mir-1260a	hsa-mir-93	0.00920952437315522	0.773135247512789
hsa-mir-1260a	hsa-mir-1271	0.00653411324067358	0.778367061861937
hsa-mir-1260a	hsa-mir-608	0.00156889353418606	0.787891615099734
hsa-mir-1260a	hsa-mir-105-1	0.00367866278266899	0.783874105164664
hsa-mir-1260a	hsa-mir-105-2	0.00367866278266899	0.783874105164664
hsa-mir-1260a	hsa-mir-337	0.00245785012694259	0.786204175876244
hsa-mir-1260a	hsa-mir-338	0.00545005781084255	0.780467163233582
hsa-mir-1260a	hsa-mir-339	0.00858511247640926	0.774362490951986
hsa-mir-1260a	hsa-mir-218-2	0.100633518676197	0.560387735139866
hsa-mir-1260a	hsa-mir-335	0.00684326277521412	0.777766060462433
hsa-mir-1260a	hsa-mir-942	0.00473088493937349	0.781854061031327
hsa-mir-1260a	hsa-mir-330	0.00619648592079832	0.779022363075488
hsa-mir-1260a	hsa-mir-331	0.0017660553180886	0.787518031300428
hsa-mir-1260a	hsa-mir-944	0.00121464712433911	0.788561878388453
hsa-mir-1260a	hsa-mir-320b-2	0.00832824556769277	0.774866254598331
hsa-mir-1260a	hsa-mir-532	0.00360397557786263	0.784017075861731
hsa-mir-1260a	hsa-mir-744	0.00550449488785998	0.780361977588578
hsa-mir-1260a	hsa-mir-320b-1	0.00832824556769277	0.774866254598331
hsa-mir-1260a	hsa-mir-218-1	0.10087242612697	0.559772161275865
hsa-mir-1260a	hsa-mir-539	0.410088200264136	0.0307648473918075
hsa-mir-1260a	hsa-mir-601	0.00120781991470961	0.788574783834758
hsa-mir-1260a	hsa-mir-603	0.000930151250639351	0.789099268741538
hsa-mir-1260a	hsa-mir-3163	1	5.21828369404176e-09
hsa-mir-1260a	hsa-mir-602	0.00147157986798137	0.788075864201337
hsa-mir-1260a	hsa-mir-605	0.00120781991470961	0.788574783834758
hsa-mir-1260a	hsa-mir-548d-1	0.00672006012010804	0.778005683667251
hsa-mir-1260a	hsa-let-7a-3	0.0579819310059025	0.666616345155645
hsa-mir-1260a	hsa-mir-513a-2	0.00531327121708488	0.780731340395642
hsa-mir-1260a	hsa-let-7a-2	0.0579718725458665	0.666640238544602
hsa-mir-1260a	hsa-mir-513a-1	0.00531327121708488	0.780731340395642
hsa-mir-1260a	hsa-mir-521-2	0.00241319364741447	0.786289129965511
hsa-mir-1260a	hsa-mir-548d-2	0.00672006012010804	0.778005683667251
hsa-mir-1260a	hsa-mir-521-1	0.00241319364741447	0.786289129965511
hsa-mir-1260a	hsa-mir-202	0.00496786706377589	0.781397608665924
hsa-mir-1260a	hsa-mir-203	0.00975199466298569	0.772066005654494
hsa-mir-1260a	hsa-mir-200	0.666978382913164	0.000194161025395934
hsa-mir-1260a	hsa-mir-345	0.0059154388682206	0.779567000775759
hsa-mir-1260a	hsa-mir-206	0.0996427784261698	0.562938922683909
hsa-mir-1260a	hsa-mir-346	0.0036044843524615	0.784016102120473
hsa-mir-1260a	hsa-mir-204	0.0059564174592257	0.779487636800927
hsa-mir-1260a	hsa-mir-205	0.0827343361857573	0.605990937112568
hsa-mir-1260a	hsa-mir-933	0.00265115693969765	0.785836203957913
hsa-mir-1260a	hsa-mir-342	0.108913969084862	0.53897722312923
hsa-mir-1260a	hsa-let-7a-1	0.056202109447601	0.670833624589545
hsa-mir-1260a	hsa-mir-340	0.00547314855517633	0.780422549845331
hsa-mir-1260a	hsa-mir-365a	0.00940543819555228	0.772749416241775
hsa-mir-1260a	hsa-mir-365b	0.0083154124509788	0.774891405996723
hsa-mir-1260a	hsa-mir-542	0.00698025702801621	0.777499440051611
hsa-mir-1260a	hsa-mir-1290	0.00803118473858827	0.775448050613273
hsa-mir-1260a	hsa-mir-409	0.0022406303706665	0.786617227951264
hsa-mir-1260a	hsa-mir-938	0.00120781991470961	0.788574783834758
hsa-mir-1260a	hsa-mir-3151	0.00115256647675373	0.788679212205794
hsa-mir-1260a	hsa-mir-1293	0.00100140109596586	0.788964758605685
hsa-mir-1260a	hsa-mir-33b	0.00835461445905208	0.77481456967851
hsa-mir-1260a	hsa-mir-92b	0.00699152137422736	0.777477509087684
hsa-mir-1260a	hsa-mir-33a	0.00709903541185095	0.777268124093484
hsa-mir-1260a	hsa-mir-1299	0.0059957593078398	0.779411427331094
hsa-mir-1260a	hsa-mir-1296	0.00241319364741447	0.786289129965511
hsa-mir-1260a	hsa-mir-1297	0.00465860880343607	0.781993163042703
hsa-mir-1260a	hsa-mir-760	0.00615351958063435	0.779105676870384
hsa-mir-1260a	hsa-mir-103a-2	0.00460413745295957	0.782097964320114
hsa-mir-1260a	hsa-mir-668	0.00271601626719788	0.785712657550539
hsa-mir-1260a	hsa-mir-133b	0.00695161530786059	0.777555198103042
hsa-mir-1260a	hsa-mir-767	0.00298390237888316	0.785201939301388
hsa-mir-1260a	hsa-mir-664	0.00239530358691974	0.786323158340009
hsa-mir-1260a	hsa-mir-765	0.0015068940606273	0.788009012801296
hsa-mir-1260a	hsa-mir-766	0.00914993892952271	0.773252521330725
hsa-mir-1260a	hsa-mir-663	0.00142026056734207	0.788172992025973
hsa-mir-1260a	hsa-mir-660	0.000661508294158368	0.789605978238195
hsa-mir-1260a	hsa-mir-661	0.00122946484658316	0.788533866921845
hsa-mir-1260a	hsa-mir-1249	0.00229217744955176	0.786519251234842
hsa-mir-1260a	hsa-mir-1246	0.010387015929036	0.77081074614339
hsa-mir-1260a	hsa-mir-1231	0.00078710923462999	0.789369161026908
hsa-mir-1260a	hsa-mir-659	0.00117919568588983	0.788628887074968
hsa-mir-1260a	hsa-mir-655	0.00756413023582775	0.776361053410256
hsa-mir-1260a	hsa-mir-657	0.00078710923462999	0.789369161026908
hsa-mir-1260a	hsa-mir-658	0.00120781991470961	0.788574783834758
hsa-mir-1260a	hsa-mir-652	0.00455672191447036	0.782189166766134
hsa-mir-1260a	hsa-mir-758	0.00914993892952271	0.773252521330725
hsa-mir-1260a	hsa-mir-650	0.00238144994345443	0.786349506946948
hsa-mir-1260a	hsa-mir-544b	0.00173957347199228	0.787568231660097
hsa-mir-1260a	hsa-mir-544a	0.00173957347199228	0.787568231660097
hsa-mir-1260a	hsa-mir-153-1	0.288325708692938	0.14136356264805
hsa-mir-1260a	hsa-mir-153-2	0.203650894208513	0.30116768500536
hsa-mir-1260a	hsa-mir-1234	0.00078710923462999	0.789369161026908
hsa-mir-1260a	hsa-mir-2110	0.00163550557983584	0.787765441015797
hsa-mir-1260a	hsa-mir-103a-1	0.00415493980911759	0.782961099014637
hsa-mir-1260a	hsa-mir-526a-1	0.00152523257428363	0.787974292281856
hsa-mir-1260a	hsa-mir-526a-2	0.00152523257428363	0.787974292281856
hsa-mir-1260a	hsa-mir-646	0.00287820404988095	0.785403534967833
hsa-mir-1260a	hsa-mir-196a-1	0.00798259337231721	0.775543135949999
hsa-mir-1260a	hsa-mir-647	0.00241319364741447	0.786289129965511
hsa-mir-1260a	hsa-mir-196a-2	0.00885502417482624	0.77383245750472
hsa-mir-1260a	hsa-mir-1266	0.00115758967665356	0.788669719663724
hsa-mir-1260a	hsa-mir-648	0.00826608317133228	0.774988070756716
hsa-mir-1260a	hsa-mir-1469	0.00046757436974553	0.789971328293945
hsa-mir-1260a	hsa-mir-194-1	0.00638972316723612	0.77864744451583
hsa-mir-1260a	hsa-mir-194-2	0.00555016811647632	0.78027370350273
hsa-mir-1260a	hsa-mir-1323	0.00046757436974553	0.789971328293945
hsa-mir-1260a	hsa-mir-640	0.0018443003313603	0.787369665516182
hsa-mir-1260a	hsa-mir-1322	0.00914993892952271	0.773252521330725
hsa-mir-1260a	hsa-mir-125a	0.00890692847875539	0.773730450917707
hsa-mir-1260a	hsa-mir-192-2	0.00914993892952271	0.773252521330725
hsa-mir-1260a	hsa-mir-125b	0.00046757436974553	0.789971328293945
hsa-mir-1260a	hsa-mir-130b	0.00578119795845472	0.779826872875822
hsa-mir-1260a	hsa-mir-130a	0.105199747585967	0.548598733857595
hsa-mir-1260a	hsa-mir-505	0.00046757436974553	0.789971328293945
hsa-mir-1260a	hsa-mir-633	0.00135536145518753	0.788295783941636
hsa-mir-1260a	hsa-mir-506	0.0063069431692403	0.778808098638461
hsa-mir-1260a	hsa-mir-507	0.00266782323754772	0.78580446134457
hsa-mir-1260a	hsa-mir-508	0.00494118973071173	0.781449019448433
hsa-mir-1260a	hsa-mir-636	0.00639791382007959	0.778631544994006
hsa-mir-1260a	hsa-mir-501	0.00271427833802648	0.785715968561734
hsa-mir-1260a	hsa-mir-637	0.00587958864663866	0.779636419117222
hsa-mir-1260a	hsa-mir-502	0.00734143292487783	0.77679564003919
hsa-mir-1260a	hsa-mir-638	0.00784642529734974	0.775809472779426
hsa-mir-1260a	hsa-mir-503	0.00639479454798666	0.778637600135921
hsa-mir-1260a	hsa-mir-504	0.504732292965944	0.0064238058286733
hsa-mir-1260a	hsa-mir-630	0.00669582301724566	0.778052806289003
hsa-mir-1260a	hsa-mir-632	0.00740726709158053	0.776667216860349
hsa-mir-1260a	hsa-mir-1256	0.00241319364741447	0.786289129965511
hsa-mir-1260a	hsa-mir-1258	0.00175235399709116	0.787544005099649
hsa-mir-1260a	hsa-mir-128-2	0.132095458269493	0.478633340536071
hsa-mir-1260a	hsa-mir-509	0.00102433210904005	0.788921457239269
hsa-mir-1260a	hsa-mir-128-1	0.172108966979207	0.376386031565884
hsa-mir-1260a	hsa-mir-99a	0.107134002918758	0.543591338559279
hsa-mir-1260a	hsa-mir-147b	0.00386506449890307	0.783517044891034
hsa-mir-1260a	hsa-mir-147a	0.00428052830567068	0.78271997950382
hsa-mir-1260a	hsa-mir-99b	0.00897127902759865	0.773603947871985
hsa-mir-1260a	hsa-mir-1207	0.00121583744129746	0.788559628289971
hsa-mir-1260a	hsa-mir-1202	0.00078710923462999	0.789369161026908
hsa-mir-1260a	hsa-mir-520g	0.0101075549913067	0.771363639341616
hsa-mir-1260a	hsa-mir-520h	0.00604168805646322	0.779322439226588
hsa-mir-1260a	hsa-mir-520e	0.00772105861437818	0.776054523960892
hsa-mir-1260a	hsa-mir-520f	0.0101075549913067	0.771363639341616
hsa-mir-1260a	hsa-mir-146a	0.0406599110257253	0.706693626213031
hsa-mir-1260a	hsa-mir-146b	0.0673185950258179	0.64415743218716
hsa-mir-1260a	hsa-mir-520b	0.00594084166295478	0.779517804654777
hsa-mir-1260a	hsa-mir-520a	0.00642940250702086	0.778570413740792
hsa-mir-1260a	hsa-mir-520d	0.00668303601194596	0.778077664929453
hsa-mir-1260a	hsa-mir-520c	0.00415350591968308	0.782963851070502
hsa-mir-1260a	hsa-mir-2355	0.00046757436974553	0.789971328293945
hsa-mir-1260a	hsa-mir-1471	0.00111328076488673	0.788753443373315
hsa-mir-1260a	hsa-mir-135b	0.00615754059046268	0.779097880702212
hsa-mir-1260a	hsa-mir-1224	0.00157328683677476	0.787883294818928
hsa-mir-1260a	hsa-mir-92a-2	0.0694658533548533	0.638917241586951
hsa-mir-1260a	hsa-mir-320c-2	0.00662824184170208	0.7781841697992
hsa-mir-1260a	hsa-mir-92a-1	0.0536897620588981	0.676749701825129
hsa-mir-1260a	hsa-mir-1229	0.00121464712433911	0.788561878388453
hsa-mir-1260a	hsa-mir-320c-1	0.00662824184170208	0.7781841697992
hsa-mir-1260a	hsa-mir-1228	0.00120781991470961	0.788574783834758
hsa-mir-1260a	hsa-mir-1227	0.00121464712433911	0.788561878388453
hsa-mir-1260a	hsa-mir-320d-1	0.00570315391174801	0.779977874707123
hsa-mir-1260a	hsa-mir-2861	0.0124718195364804	0.766662534760796
hsa-mir-1260a	hsa-mir-320d-2	0.00673538777237002	0.777975880162204
hsa-mir-1260a	hsa-mir-885	0.40711954777609	0.0321368925849975
hsa-mir-1260a	hsa-mir-148a	0.0780184458112798	0.617794441863779
hsa-mir-1260a	hsa-mir-148b	0.00501051976395874	0.781315396755325
hsa-mir-1260a	hsa-mir-671	0.00639373574294589	0.778639655470445
hsa-mir-1260a	hsa-mir-675	0.00863161486208029	0.774271223011298
hsa-mir-1260a	hsa-mir-450a-2	0.000836455736250346	0.789276076741523
hsa-mir-1260a	hsa-mir-450a-1	0.000836455736250346	0.789276076741523
hsa-mir-1260a	hsa-mir-873	0.672454033682118	0.000169401816645487
hsa-mir-1260a	hsa-mir-874	0.0015379032035419	0.787950300890754
hsa-mir-3179-2	hsa-mir-663a	0.00680995923941166	0.77783084878043
hsa-mir-3179-2	hsa-mir-663b	0.000375307362515075	0.790145018181161
hsa-mir-3179-2	hsa-mir-181b-2	0.0823541171800717	0.606946373471878
hsa-mir-3179-2	hsa-mir-181b-1	0.0767582714420616	0.620930613073351
hsa-mir-3179-2	hsa-mir-181a-2	0.00658235482243196	0.778273339137917
hsa-mir-3179-2	hsa-mir-181a-1	0.00663619865823675	0.778168705737899
hsa-mir-3179-2	hsa-mir-16-1	0.00667844797248141	0.778086583942505
hsa-mir-3179-2	hsa-mir-16-2	0.00633659124361788	0.778750567221416
hsa-mir-3179-2	hsa-mir-19a	0.00729926352989429	0.776877878086749
hsa-mir-3179-2	hsa-mir-19b-1	0.00808867466188552	0.775335522750803
hsa-mir-3179-2	hsa-mir-1909	0.00105281323609074	0.788867668164793
hsa-mir-3179-2	hsa-mir-19b-2	0.078876493509043	0.615654590215098
hsa-mir-3179-2	hsa-mir-598	0.0111676368954617	0.769262378656247
hsa-mir-3179-2	hsa-mir-599	0.00807180148834917	0.775368552761293
hsa-mir-3179-2	hsa-mir-596	0.00921862913043747	0.773117324860693
hsa-mir-3179-2	hsa-mir-595	0.0015199511745426	0.787984291957858
hsa-mir-3179-2	hsa-mir-592	0.00923910225642127	0.77307702073602
hsa-mir-3179-2	hsa-mir-593	0.0063188199962718	0.778785052952076
hsa-mir-3179-2	hsa-mir-18b	0.00478040748072501	0.781758720861678
hsa-mir-3179-2	hsa-mir-18a	0.00631229178708347	0.778797720399384
hsa-mir-3179-2	hsa-mir-516a-1	0.0034761096740165	0.784261717148407
hsa-mir-3179-2	hsa-mir-516a-2	0.0034761096740165	0.784261717148407
hsa-mir-3179-2	hsa-mir-1305	0.00133309492330888	0.788337903578793
hsa-mir-3179-2	hsa-mir-197	0.00446819976467167	0.78235937767754
hsa-mir-3179-2	hsa-mir-1301	0.000774369378452676	0.789393188809729
hsa-mir-3179-2	hsa-mir-1303	0.00145291391299196	0.788111194735146
hsa-mir-3179-2	hsa-mir-198	0.00553888488195983	0.780295512859292
hsa-mir-3179-2	hsa-mir-548a-3	0.00149443204480425	0.788032605381788
hsa-mir-3179-2	hsa-mir-548a-2	0.00149443204480425	0.788032605381788
hsa-mir-3179-2	hsa-mir-548a-1	0.00149443204480425	0.788032605381788
hsa-mir-3179-2	hsa-mir-513b	0.00217481277177989	0.786742290862308
hsa-mir-3179-2	hsa-mir-513c	0.00217481277177989	0.786742290862308
hsa-mir-3179-2	hsa-mir-1273c	0.00140500149103527	0.788201866602025
hsa-mir-3179-2	hsa-mir-548b	0.501068135488608	0.00686926289020373
hsa-mir-3179-2	hsa-mir-518a-1	0.00726459155341322	0.776945481868735
hsa-mir-3179-2	hsa-mir-518a-2	0.00726459155341322	0.776945481868735
hsa-mir-3179-2	hsa-mir-1827	0.000578951362670623	0.789761551949325
hsa-mir-3179-2	hsa-mir-548c	0.00112933726546605	0.788723106128565
hsa-mir-3179-2	hsa-mir-129-1	0.00653024170702174	0.778374582414119
hsa-mir-3179-2	hsa-mir-129-2	0.00739093144892993	0.776699086836841
hsa-mir-3179-2	hsa-mir-550a-1	0.290341271088419	0.138434320391684
hsa-mir-3179-2	hsa-mir-190b	0.00662962525399505	0.778181481183655
hsa-mir-3179-2	hsa-mir-4792	0.00145229231385572	0.788112371225857
hsa-mir-3179-2	hsa-mir-124-1	0.00545462372269279	0.780458341895536
hsa-mir-3179-2	hsa-mir-550a-3	0.667182912918968	0.00019317840402211
hsa-mir-3179-2	hsa-mir-124-2	0.005172698000064	0.781002640222449
hsa-mir-3179-2	hsa-mir-550a-2	0.290341271088419	0.138434320391684
hsa-mir-3179-2	hsa-mir-124-3	0.00555343205200487	0.780267394412124
hsa-mir-3179-2	hsa-mir-190a	0.00391372267790108	0.783423781965811
hsa-mir-3179-2	hsa-mir-1915	0.0012397706232838	0.788514383569408
hsa-mir-3179-2	hsa-mir-124a-2	0.0064866150215629	0.778459318274297
hsa-mir-3179-2	hsa-mir-124a-3	0.0064866150215629	0.778459318274297
hsa-mir-3179-2	hsa-mir-511-1	0.0041079985937159	0.78305118254698
hsa-mir-3179-2	hsa-mir-511-2	0.0041079985937159	0.78305118254698
hsa-mir-3179-2	hsa-mir-509-3	0.00968510858566278	0.772197995209055
hsa-mir-3179-2	hsa-mir-24-1	0.00582623979854408	0.779739697606318
hsa-mir-3179-2	hsa-mir-509-2	0.00816944020455593	0.775177382353867
hsa-mir-3179-2	hsa-mir-24-2	0.00611203841389461	0.779186093778888
hsa-mir-3179-2	hsa-mir-509-1	0.00816944020455593	0.775177382353867
hsa-mir-3179-2	hsa-mir-451a	0.106889339943053	0.544225120823776
hsa-mir-3179-2	hsa-mir-151b	0.00326780154333269	0.784659921492798
hsa-mir-3179-2	hsa-mir-151a	0.00449480590183414	0.782308227309536
hsa-mir-3179-2	hsa-mir-1285-1	0.0064866150215629	0.778459318274297
hsa-mir-3179-2	hsa-mir-1285-2	0.0064866150215629	0.778459318274297
hsa-mir-3179-2	hsa-mir-642a	0.00390999978065533	0.78343091844824
hsa-mir-3179-2	hsa-mir-514a-1	0.00528667598449873	0.780782682779545
hsa-mir-3179-2	hsa-mir-514a-3	0.00528667598449873	0.780782682779545
hsa-mir-3179-2	hsa-mir-450b	0.00081934921489541	0.789308348191313
hsa-mir-3179-2	hsa-mir-514a-2	0.00528667598449873	0.780782682779545
hsa-mir-3179-2	hsa-mir-642b	0.00148911217344567	0.788042676277706
hsa-mir-3179-2	hsa-mir-526b	0.0013820760477048	0.788245243827345
hsa-mir-3179-2	hsa-mir-135a-1	0.00614427211488844	0.779123605798145
hsa-mir-3179-2	hsa-mir-135a-2	0.00614427211488844	0.779123605798145
hsa-mir-3179-2	hsa-mir-199a-1	0.00703566061294339	0.777391560926966
hsa-mir-3179-2	hsa-mir-199a-2	0.00708721680549869	0.777291146475683
hsa-mir-3179-2	hsa-mir-551a	0.0015199511745426	0.787984291957858
hsa-mir-3179-2	hsa-let-7d	0.00698586390524419	0.777488523973177
hsa-mir-3179-2	hsa-mir-517a	0.00483302522505329	0.78165739554438
hsa-mir-3179-2	hsa-let-7e	0.00616316204469952	0.779086981235118
hsa-mir-3179-2	hsa-let-7b	0.00696745652548888	0.777524360317751
hsa-mir-3179-2	hsa-mir-517c	0.000774369378452676	0.789393188809729
hsa-mir-3179-2	hsa-let-7c	0.00663425478900944	0.778172483701742
hsa-mir-3179-2	hsa-let-7a	0.00176896707564635	0.787512511199065
hsa-mir-3179-2	hsa-mir-451b	0.00530684607325225	0.780743744838376
hsa-mir-3179-2	hsa-mir-103b-2	0.0036336779094965	0.783960224452352
hsa-mir-3179-2	hsa-mir-103b-1	0.0036336779094965	0.783960224452352
hsa-mir-3179-2	hsa-mir-138-2	0.00501558369761992	0.781305634980287
hsa-mir-3179-2	hsa-mir-138-1	0.0051244250111276	0.781095760313734
hsa-mir-3179-2	hsa-let-7i	0.00670501442618354	0.778034936703126
hsa-mir-3179-2	hsa-let-7g	0.00651622167405396	0.778401815462963
hsa-mir-3179-2	hsa-mir-550b-1	1	5.21828369404176e-09
hsa-mir-3179-2	hsa-mir-518f	0.0015199511745426	0.787984291957858
hsa-mir-3179-2	hsa-mir-550b-2	1	5.21828369404176e-09
hsa-mir-3179-2	hsa-mir-512-1	0.00466885281248521	0.781973450624461
hsa-mir-3179-2	hsa-mir-512-2	0.00466885281248521	0.781973450624461
hsa-mir-3179-2	hsa-mir-23a	0.00543475807468817	0.780496720827446
hsa-mir-3179-2	hsa-mir-150	0.00773042264233829	0.776036225586132
hsa-mir-3179-2	hsa-mir-151	0.00125689869009358	0.788482000166011
hsa-mir-3179-2	hsa-mir-23b	0.00698474954930464	0.777490693546841
hsa-mir-3179-2	hsa-mir-518b	0.00760077333659788	0.776289499508614
hsa-mir-3179-2	hsa-mir-9-2	0.00709256270152599	0.777280732957173
hsa-mir-3179-2	hsa-mir-29b-1	0.00771097427263651	0.776074228960582
hsa-mir-3179-2	hsa-mir-9-3	0.00703727231928511	0.777388422245697
hsa-mir-3179-2	hsa-mir-518c	0.00732119336296877	0.776835113046918
hsa-mir-3179-2	hsa-mir-29b-2	0.00746362292697629	0.776557249734214
hsa-mir-3179-2	hsa-mir-518e	0.00144339895518519	0.788129203124643
hsa-mir-3179-2	hsa-mir-378h	0.00743862652179783	0.776606029013903
hsa-mir-3179-2	hsa-mir-378i	0.00743862652179783	0.776606029013903
hsa-mir-3179-2	hsa-mir-149	0.00426814680960168	0.782743757822755
hsa-mir-3179-2	hsa-mir-378f	0.00743862652179783	0.776606029013903
hsa-mir-3179-2	hsa-mir-9-1	0.00686602197859708	0.777721778767741
hsa-mir-3179-2	hsa-mir-1233-2	0.0064866150215629	0.778459318274297
hsa-mir-3179-2	hsa-mir-378g	0.00743862652179783	0.776606029013903
hsa-mir-3179-2	hsa-mir-1233-1	0.0064866150215629	0.778459318274297
hsa-mir-3179-2	hsa-mir-107	0.00430311356571543	0.782676601268638
hsa-mir-3179-2	hsa-mir-142	0.00771857307897961	0.776059380836845
hsa-mir-3179-2	hsa-mir-141	0.00809716592291303	0.775318899676272
hsa-mir-3179-2	hsa-mir-144	0.160421952613691	0.405693637297807
hsa-mir-3179-2	hsa-mir-143	0.00611008860214612	0.779189873342779
hsa-mir-3179-2	hsa-mir-145	0.00743307615756913	0.776616859459997
hsa-mir-3179-2	hsa-mir-100	0.0053614957935681	0.780638224703234
hsa-mir-3179-2	hsa-mir-3186	0.00045465444389044	0.789995654753256
hsa-mir-3179-2	hsa-mir-140	0.00670207107746698	0.778040659138591
hsa-mir-3179-2	hsa-mir-193b	0.00792741622927737	0.77565108086249
hsa-mir-3179-2	hsa-mir-193a	0.00642101605475915	0.7785866959068
hsa-mir-3179-2	hsa-mir-519b	0.0106305800499595	0.770328261299755
hsa-mir-3179-2	hsa-mir-378a	0.00612811421814973	0.779154930625839
hsa-mir-3179-2	hsa-mir-378c	0.00743862652179783	0.776606029013903
hsa-mir-3179-2	hsa-mir-519e	0.0054864015212584	0.780396941574864
hsa-mir-3179-2	hsa-mir-378b	0.00743862652179783	0.776606029013903
hsa-mir-3179-2	hsa-mir-378e	0.00743862652179783	0.776606029013903
hsa-mir-3179-2	hsa-mir-519c	0.00640131030357761	0.778624951620627
hsa-mir-3179-2	hsa-mir-519d	0.00769134292944363	0.776112586160581
hsa-mir-3179-2	hsa-mir-139	0.00490367529988724	0.781521302986062
hsa-mir-3179-2	hsa-mir-4257	0.00045465444389044	0.789995654753256
hsa-mir-3179-2	hsa-mir-132	0.00597055043664018	0.779460261412294
hsa-mir-3179-2	hsa-mir-137	0.00433923650717684	0.782607211577416
hsa-mir-3179-2	hsa-mir-136	0.00291222138969387	0.785338666587431
hsa-mir-3179-2	hsa-mir-134	0.00589928555286704	0.779598280693269
hsa-mir-3179-2	hsa-mir-3196	0.00987628302276316	0.771820627165344
hsa-mir-3179-2	hsa-mir-196b	0.00628553248353122	0.778849640266929
hsa-mir-3179-2	hsa-mir-329-1	0.667555396615539	0.000191400812878717
hsa-mir-3179-2	hsa-mir-128	0.00148202599946913	0.788056090475771
hsa-mir-3179-2	hsa-mir-329-2	0.667555396615539	0.000191400812878717
hsa-mir-3179-2	hsa-mir-127	0.00535434703732764	0.780652029501694
hsa-mir-3179-2	hsa-mir-126	0.00653964188525861	0.77835632207697
hsa-mir-3179-2	hsa-mir-122	0.00602565309311217	0.779353509707074
hsa-mir-3179-2	hsa-mir-516b-1	0.00146449835586946	0.788089268346764
hsa-mir-3179-2	hsa-mir-516b-2	0.00146449835586946	0.788089268346764
hsa-mir-3179-2	hsa-mir-422a	0.00749980363786679	0.776486634089006
hsa-mir-3179-2	hsa-mir-181d	0.00918106576269256	0.77319126294197
hsa-mir-3179-2	hsa-mir-376c	0.00319727770389538	0.784794639024487
hsa-mir-3179-2	hsa-mir-10a	0.00513183708699002	0.781081463670171
hsa-mir-3179-2	hsa-mir-10b	0.00584867736353183	0.779696263915381
hsa-mir-3179-2	hsa-mir-376b	0.00964558046790693	0.772275977743973
hsa-mir-3179-2	hsa-mir-181c	0.00703065616797175	0.777401306559992
hsa-mir-3179-2	hsa-mir-1-2	0.00926745644875066	0.773021194995063
hsa-mir-3179-2	hsa-mir-133a-1	0.00909612392476649	0.773358408584351
hsa-mir-3179-2	hsa-mir-133a-2	0.0086163349644048	0.774301214416891
hsa-mir-3179-2	hsa-mir-1-1	0.00883687376604252	0.77386812204059
hsa-mir-3179-2	hsa-mir-486	0.0836512652755026	0.603684209245315
hsa-mir-3179-2	hsa-mir-489	0.000938291567821827	0.789083903460471
hsa-mir-3179-2	hsa-mir-488	0.00335963584680306	0.784484422513519
hsa-mir-3179-2	hsa-mir-483	0.00252812049734229	0.786070454333285
hsa-mir-3179-2	hsa-mir-208a	0.00719513563166	0.777080872656821
hsa-mir-3179-2	hsa-mir-485	0.00546070905251421	0.780446584726692
hsa-mir-3179-2	hsa-mir-208b	0.00451181724042505	0.782275519332032
hsa-mir-3179-2	hsa-mir-484	0.00437720752047935	0.782534258078249
hsa-mir-3179-2	hsa-mir-384	0.0111212178288924	0.769354614316192
hsa-mir-3179-2	hsa-mir-4306	0.00045465444389044	0.789995654753256
hsa-mir-3179-2	hsa-mir-383	0.00769634285360927	0.776102817285785
hsa-mir-3179-2	hsa-mir-191	0.00455535944245954	0.782191787117006
hsa-mir-3179-2	hsa-mir-192	0.006660326916932	0.778121808737722
hsa-mir-3179-2	hsa-mir-195	0.00757069843197325	0.776348228486356
hsa-mir-3179-2	hsa-mir-185	0.00354704834102438	0.78412601256258
hsa-mir-3179-2	hsa-mir-186	0.00414504884467318	0.782980082276423
hsa-mir-3179-2	hsa-mir-27a	0.0057094701174242	0.779965656143666
hsa-mir-3179-2	hsa-mir-187	0.00327980015057986	0.78463699639113
hsa-mir-3179-2	hsa-mir-188	0.00155556663020617	0.787916853164323
hsa-mir-3179-2	hsa-mir-27b	0.00525562680214372	0.780842614817065
hsa-mir-3179-2	hsa-mir-17	0.0072814000608895	0.776912709922061
hsa-mir-3179-2	hsa-mir-189	0.000233690656613007	0.790411443093588
hsa-mir-3179-2	hsa-mir-199b	0.00413917231522232	0.782991360367962
hsa-mir-3179-2	hsa-mir-490	0.00617408695425019	0.779065797990181
hsa-mir-3179-2	hsa-mir-491	0.00916145421844949	0.773229860041247
hsa-mir-3179-2	hsa-mir-492	0.00206048307927057	0.78695943209648
hsa-mir-3179-2	hsa-mir-374b	0.00889077311974177	0.773762203537336
hsa-mir-3179-2	hsa-mir-487b	0.00612878751112677	0.779153625383815
hsa-mir-3179-2	hsa-mir-487a	0.010400248188063	0.770784548500107
hsa-mir-3179-2	hsa-mir-374a	0.00438433347597486	0.782520565444257
hsa-mir-3179-2	hsa-mir-375	0.00689242898288847	0.77767039338036
hsa-mir-3179-2	hsa-mir-373	0.00514791345925798	0.781050453215095
hsa-mir-3179-2	hsa-mir-372	0.00597988519474985	0.779442179042613
hsa-mir-3179-2	hsa-mir-500b	0.000774369378452676	0.789393188809729
hsa-mir-3179-2	hsa-mir-379	0.000774369378452676	0.789393188809729
hsa-mir-3179-2	hsa-mir-184	0.00624730643113712	0.77892379645367
hsa-mir-3179-2	hsa-mir-183	0.00509482012341036	0.78115285778915
hsa-mir-3179-2	hsa-mir-500a	0.00632450792433753	0.778774015662161
hsa-mir-3179-2	hsa-mir-377	0.00129874469310453	0.78840287126295
hsa-mir-3179-2	hsa-mir-182	0.00503241092090503	0.781273195240526
hsa-mir-3179-2	hsa-mir-181	0.00045465444389044	0.789995654753256
hsa-mir-3179-2	hsa-mir-26b	0.0069012454140329	0.777653235978899
hsa-mir-3179-2	hsa-mir-381	0.00861276794179133	0.774308215449537
hsa-mir-3179-2	hsa-mir-382	0.00215975645437498	0.78677089402417
hsa-mir-3179-2	hsa-mir-1245a	0.00045465444389044	0.789995654753256
hsa-mir-3179-2	hsa-mir-1245b	0.00045465444389044	0.789995654753256
hsa-mir-3179-2	hsa-mir-30c-2	0.00688762934428433	0.777679733500602
hsa-mir-3179-2	hsa-mir-30c-1	0.00708915505621043	0.777287370899404
hsa-mir-3179-2	hsa-mir-369	0.00869959926030582	0.774137755807596
hsa-mir-3179-2	hsa-mir-15b	0.00488261586507341	0.781561874681859
hsa-mir-3179-2	hsa-mir-367	0.00635108196709808	0.778722445186859
hsa-mir-3179-2	hsa-mir-362	0.00199144558990411	0.787090489403994
hsa-mir-3179-2	hsa-mir-361	0.00161431281487538	0.787805588328627
hsa-mir-3179-2	hsa-mir-363	0.00754725965419442	0.776393992642287
hsa-mir-3179-2	hsa-mir-370	0.00623926759284066	0.778939389493693
hsa-mir-3179-2	hsa-mir-371	0.000774369378452676	0.789393188809729
hsa-mir-3179-2	hsa-mir-29a	0.0536764172016599	0.676781008962061
hsa-mir-3179-2	hsa-mir-106b	0.00813209755496449	0.775250507781962
hsa-mir-3179-2	hsa-mir-106a	0.00553879852014527	0.780295679783193
hsa-mir-3179-2	hsa-mir-29b	0.0041079985937159	0.78305118254698
hsa-mir-3179-2	hsa-mir-29c	0.00887379207490325	0.773795576290776
hsa-mir-3179-2	hsa-mir-15a	0.00718754087303392	0.777095674319258
hsa-mir-3179-2	hsa-mir-26a-1	0.00750898551542277	0.776468711354674
hsa-mir-3179-2	hsa-mir-1302-6	0.00840886643236377	0.774708210779237
hsa-mir-3179-2	hsa-mir-495	0.00160100400882521	0.787830798097246
hsa-mir-3179-2	hsa-mir-1302-5	0.00840886643236377	0.774708210779237
hsa-mir-3179-2	hsa-mir-494	0.00469585941783102	0.781921477227095
hsa-mir-3179-2	hsa-mir-1302-4	0.00840886643236377	0.774708210779237
hsa-mir-3179-2	hsa-mir-493	0.00428241574442741	0.782716354598146
hsa-mir-3179-2	hsa-mir-1302-3	0.00840886643236377	0.774708210779237
hsa-mir-3179-2	hsa-mir-498	0.00411525649212965	0.783037255536081
hsa-mir-3179-2	hsa-mir-1302-8	0.00840886643236377	0.774708210779237
hsa-mir-3179-2	hsa-mir-26a-2	0.00750898551542277	0.776468711354674
hsa-mir-3179-2	hsa-mir-497	0.0040402006779403	0.78318125341597
hsa-mir-3179-2	hsa-mir-1302-7	0.00840886643236377	0.774708210779237
hsa-mir-3179-2	hsa-mir-941-4	0.00145585033634972	0.78810563696211
hsa-mir-3179-2	hsa-mir-941-3	0.00145585033634972	0.78810563696211
hsa-mir-3179-2	hsa-mir-499b	0.000972589095384232	0.789019157847087
hsa-mir-3179-2	hsa-mir-941-1	0.00145585033634972	0.78810563696211
hsa-mir-3179-2	hsa-mir-1302-2	0.00840886643236377	0.774708210779237
hsa-mir-3179-2	hsa-mir-1302-1	0.00840886643236377	0.774708210779237
hsa-mir-3179-2	hsa-mir-499a	0.112306682692975	0.530168433302856
hsa-mir-3179-2	hsa-mir-154	0.0052049184624142	0.780940473275951
hsa-mir-3179-2	hsa-mir-155	0.0352486109347564	0.718739943707093
hsa-mir-3179-2	hsa-mir-152	0.00483013336155416	0.781662965072611
hsa-mir-3179-2	hsa-mir-297	0.00180249745609319	0.787448938366282
hsa-mir-3179-2	hsa-mir-298	0.00045465444389044	0.789995654753256
hsa-mir-3179-2	hsa-mir-378d-1	0.00743862652179783	0.776606029013903
hsa-mir-3179-2	hsa-mir-34c	0.00667362253867868	0.778095964222264
hsa-mir-3179-2	hsa-mir-378d-2	0.00743862652179783	0.776606029013903
hsa-mir-3179-2	hsa-mir-296	0.00529597175556905	0.780764737978689
hsa-mir-3179-2	hsa-mir-34a	0.00855357300815583	0.774424380026939
hsa-mir-3179-2	hsa-mir-34b	0.00660024964795387	0.778238567692934
hsa-mir-3179-2	hsa-mir-299	0.00173878967207434	0.787569717366246
hsa-mir-3179-2	hsa-mir-371a	0.0060765434783233	0.779254892249134
hsa-mir-3179-2	hsa-mir-323a	0.00527733704610971	0.780800710061476
hsa-mir-3179-2	hsa-mir-323b	0.0014759208132427	0.788067647256007
hsa-mir-3179-2	hsa-mir-557	0.010121512216192	0.771336043766829
hsa-mir-3179-2	hsa-mir-454	0.00666952609849286	0.778103927215645
hsa-mir-3179-2	hsa-mir-455	0.0108027791659911	0.769986802926491
hsa-mir-3179-2	hsa-mir-452	0.00473000163032066	0.781855761348809
hsa-mir-3179-2	hsa-mir-552	0.009605308183923	0.77235541294205
hsa-mir-3179-2	hsa-mir-569	0.00185809752596374	0.78734349742764
hsa-mir-3179-2	hsa-mir-567	0.00140500149103527	0.788201866602025
hsa-mir-3179-2	hsa-mir-302b	0.0050744745446508	0.781192092327264
hsa-mir-3179-2	hsa-mir-302a	0.116935913422214	0.518126156512769
hsa-mir-3179-2	hsa-mir-302d	0.00420694185137096	0.782861278163205
hsa-mir-3179-2	hsa-mir-302c	0.00448505751604091	0.782326969411664
hsa-mir-3179-2	hsa-mir-302f	0.00712735656793648	0.777212949592465
hsa-mir-3179-2	hsa-mir-302e	0.00533889546583477	0.780681865969613
hsa-mir-3179-2	hsa-mir-561	0.00155758003044526	0.787913040363942
hsa-mir-3179-2	hsa-mir-3940	0.00113349943892692	0.788715241677485
hsa-mir-3179-2	hsa-mir-7-2	0.00603043703223407	0.779344240270163
hsa-mir-3179-2	hsa-mir-7-3	0.00576270319979866	0.779862662430961
hsa-mir-3179-2	hsa-mir-564	0.00869959926030582	0.774137755807596
hsa-mir-3179-2	hsa-mir-7-1	0.00626984368778206	0.778880077285885
hsa-mir-3179-2	hsa-mir-708	0.00742852994504002	0.776625730278608
hsa-mir-3179-2	hsa-mir-25	0.00477999013842789	0.781759524424086
hsa-mir-3179-2	hsa-let-7f-1	0.00656138695702336	0.77831407784484
hsa-mir-3179-2	hsa-mir-26	0.000774369378452676	0.789393188809729
hsa-mir-3179-2	hsa-let-7f-2	0.00654427113539991	0.778347329200865
hsa-mir-3179-2	hsa-mir-219-1	0.0055390928250797	0.780295110937414
hsa-mir-3179-2	hsa-mir-219-2	0.00575167964451228	0.779883992732805
hsa-mir-3179-2	hsa-mir-28	0.00548997050442114	0.780390045052953
hsa-mir-3179-2	hsa-mir-301b	0.00196730350689438	0.787136308417568
hsa-mir-3179-2	hsa-mir-301a	0.00376473591652982	0.783709270883099
hsa-mir-3179-2	hsa-mir-431	0.0106952909637286	0.770199977556475
hsa-mir-3179-2	hsa-mir-320e	0.00081934921489541	0.789308348191313
hsa-mir-3179-2	hsa-mir-21	0.0276513061657976	0.735238533596448
hsa-mir-3179-2	hsa-mir-432	0.00359019737979132	0.784043444921667
hsa-mir-3179-2	hsa-mir-22	0.00747502769818298	0.776534991860049
hsa-mir-3179-2	hsa-mir-433	0.00821669791666249	0.775084821636244
hsa-mir-3179-2	hsa-mir-574	0.00704886612460859	0.77736584340678
hsa-mir-3179-2	hsa-mir-575	0.000747367694411478	0.789444109546319
hsa-mir-3179-2	hsa-mir-577	0.0015199511745426	0.787984291957858
hsa-mir-3179-2	hsa-mir-101-2	0.00617759291311018	0.77905899973915
hsa-mir-3179-2	hsa-mir-570	0.0015199511745426	0.787984291957858
hsa-mir-3179-2	hsa-mir-571	0.00433053826693485	0.782623921469104
hsa-mir-3179-2	hsa-mir-101-1	0.00601142811751025	0.779381070929387
hsa-mir-3179-2	hsa-mir-572	0.0119653896740749	0.767674011220669
hsa-mir-3179-2	hsa-mir-591	0.0015199511745426	0.787984291957858
hsa-mir-3179-2	hsa-mir-590	0.0016607829840287	0.787717550007092
hsa-mir-3179-2	hsa-mir-449b	0.00715003609884544	0.77716876033601
hsa-mir-3179-2	hsa-mir-300	0.00397180006397845	0.783312434863344
hsa-mir-3179-2	hsa-mir-449a	0.00661063204902619	0.778218392215981
hsa-mir-3179-2	hsa-mir-320a	0.00610611479029864	0.779197576164433
hsa-mir-3179-2	hsa-mir-449c	0.0015199511745426	0.787984291957858
hsa-mir-3179-2	hsa-mir-125b-2	0.00581199975145714	0.779767260341162
hsa-mir-3179-2	hsa-mir-125b-1	0.00634821733049604	0.778728004726999
hsa-mir-3179-2	hsa-mir-3130-1	0.00045465444389044	0.789995654753256
hsa-mir-3179-2	hsa-mir-31	0.00746190450855456	0.776560603338883
hsa-mir-3179-2	hsa-mir-3130-2	0.00045465444389044	0.789995654753256
hsa-mir-3179-2	hsa-mir-32	0.00502517418403954	0.7812871466553
hsa-mir-3179-2	hsa-mir-448	0.00799348154194096	0.77552183157384
hsa-mir-3179-2	hsa-mir-583	0.00164129978589215	0.787754463770375
hsa-mir-3179-2	hsa-mir-584	0.00516334522961356	0.781020683785674
hsa-mir-3179-2	hsa-mir-216a	0.0028176544392248	0.78551897009825
hsa-mir-3179-2	hsa-mir-216b	0.00306908121493514	0.785039399897021
hsa-mir-3179-2	hsa-mir-211	0.00505463790202072	0.781230341532768
hsa-mir-3179-2	hsa-mir-212	0.00667887926912134	0.778085745523307
hsa-mir-3179-2	hsa-mir-376a-1	0.00312356589864168	0.784935394040816
hsa-mir-3179-2	hsa-mir-519a-1	0.00658574712271327	0.778266747796723
hsa-mir-3179-2	hsa-mir-376a-2	0.00312356589864168	0.784935394040816
hsa-mir-3179-2	hsa-mir-214	0.0067854615064828	0.777878499508376
hsa-mir-3179-2	hsa-mir-519a-2	0.00658574712271327	0.778266747796723
hsa-mir-3179-2	hsa-mir-3148	0.00185809752596374	0.78734349742764
hsa-mir-3179-2	hsa-mir-210	0.00651310382072238	0.778407871440697
hsa-mir-3179-2	hsa-mir-1254-1	0.00113349943892692	0.788715241677485
hsa-mir-3179-2	hsa-mir-922	0.00105599447290433	0.788861659624926
hsa-mir-3179-2	hsa-mir-215	0.00621896894804989	0.778978760239874
hsa-mir-3179-2	hsa-mir-217	0.00178026163790614	0.787491098208628
hsa-mir-3179-2	hsa-mir-30d	0.00676207751012774	0.777923978456681
hsa-mir-3179-2	hsa-mir-20a	0.00732660689971695	0.776824555471681
hsa-mir-3179-2	hsa-mir-1183	0.00105281323609074	0.788867668164793
hsa-mir-3179-2	hsa-mir-621	0.00144339895518519	0.788129203124643
hsa-mir-3179-2	hsa-mir-20b	0.00525473053105556	0.780844344685768
hsa-mir-3179-2	hsa-mir-1280	0.00195346228996534	0.78716257492643
[truncated: 152,291 more rows]
